# Supplementary material for: Targeting TRIM59 impairs RNA splicing and promotes neuroblastoma differentiation and therapeutic responses
Source: J Exp Clin Cancer Res. 2025 Dec 18;45:25. doi: 10.1186/s13046-025-03573-7 (PMC12853711; doi:10.1186/s13046-025-03573-7)
Supplement: Supplementary file 1 — Supplementary Material 1. [file 13046_2025_3573_MOESM1_ESM.xlsx]

## Sheet: Table S1
Sample name	Sample type	Gender	Age at diagnosis	INSS stage	Risk	Pathology	Chermotheary	NMYC status	Event-free survival	Event-free survival time	overall survival	overall survival time	TRIM59 status	TRIM59	TRIM71	TRIM28	TRIM24	TRIM33	TRIM35	TRIM13	TRIM21	TRIM62	TRIM54	TRIM25	TRIM68	TRIM69	TRIM29	TRIM58	TRIM41	TRIM7	TRIM44	TRIM5	TRIM22	TRIM38	TRIM67	TRIM47	TRIM14	TRIM3	TRIM37	TRIM56	TRIM27	TRIM39	TRIM55	TRIM26	TRIM8	TRIM11	TRIM73	TRIM6	TRIM32
R20004101RN01	Initial	female	97.2333	2	IR	dNB	yes	1	0	47.3333	0	47.3333	low	13.0062	1.18239	1773.58	392.552	1515.82	248.301	606.564	268.401	211.647	3.54716	653.859	153.71	357.08	11.8239	31.9244	263.672	17.7358	982.562	391.37	1714.46	672.777	40.2011	205.735	279.043	308.603	785.104	634.941	652.677	146.616	5.91193	767.368	1394.03	169.081	14.1886	26.0125	373.634
R20004118RN01	Initial	female	46.5333	2	IR	GNB	yes	1	1	29	0	47.1333	low	13.9873	0.822783	1161.77	632.72	1415.19	471.455	750.378	219.683	120.949	19.7468	665.631	236.961	712.53	15.6329	58.4176	401.518	18.924	2233.86	202.405	847.466	321.708	352.974	148.101	318.417	769.302	3243.41	269.05	683.732	143.987	155.506	456.644	473.1	155.506	6.58226	11.519	522.467
R20004156RN01	Initial	male	74.5	1	LR	GN	no	1	0	28.1667	0	28.1667	low	14.204	0	970.944	643.238	1923.63	329.736	1008.48	324.663	126.821	3.04371	599.611	182.623	704.112	6.08742	261.759	374.377	47.6848	1131.25	369.304	1241.83	521.489	159.288	140.011	318.575	297.269	1109.94	607.728	615.844	152.186	26.3788	472.79	961.813	145.084	1.01457	10.1457	418.003
R20004122RN01	Initial	female	81.9667	1	IR	GNB	yes	1	0	46.5	0	46.5	low	14.8098	25.0628	1401.24	418.093	1540.22	264.298	902.26	271.134	208.477	1.13922	573.026	194.806	448.852	3.41765	99.1119	378.22	25.0628	950.107	412.397	1479.84	666.442	72.9099	148.098	369.106	305.31	860.109	659.607	652.771	127.592	11.3922	626.569	1051.5	225.565	6.8353	33.0373	352.018
R20004121RN01	Initial	female	82.5	2	IR	GNB	yes	1	0	46.3333	0	46.3333	low	15.4633	0	981.462	533.027	1638.2	434.79	593.971	155.542	206.48	14.5536	563.954	108.243	716.767	21.8305	44.5705	350.197	11.8248	1157.92	300.169	793.174	307.446	431.152	80.0451	284.706	408.412	3004.42	150.085	840.473	121.887	86.4123	391.129	540.304	204.661	18.1921	38.2033	482.999
R20004124RN01	Initial	female	38.9333	3	HR	dNB	yes	1	1	44.9	0	45.3333	low	15.6686	0	1449.35	671.139	1522.47	289.869	689.419	177.578	206.303	41.783	527.51	83.5659	504.007	28.7258	23.5029	287.258	57.4516	1245.65	195.858	553.624	224.583	577.127	255.921	326.429	305.538	1626.92	167.132	757.316	104.457	2.61144	331.652	553.624	253.309	2.61144	13.0572	362.99
R20004141RN01	Initial	female	115.5	1	LR	NB	no	1	0	25.3667	0	25.3667	low	17.1267	15.4956	793.536	585.569	1432.93	239.773	799.244	213.676	297.678	3.26222	636.133	128.858	486.887	6.52444	144.353	298.493	41.5933	932.18	404.516	1667	408.593	261.793	114.993	514.616	373.524	1666.18	499.12	587.2	140.276	4.89333	409.409	802.507	169.636	3.26222	35.0689	455.08
R20010744RN01	Initial	female	89.4	1	LR	dNB	no	1	0	35.7333	0	35.7333	low	19.2923	6.43077	1480	383.09	1619.64	255.393	878.259	237.938	160.769	4.59341	600.818	192.923	381.253	6.43077	80.844	370.229	33.0725	1062.91	799.253	4556.66	537.429	65.2264	242.532	249.881	296.734	787.31	674.312	622.866	169.956	8.26813	648.589	982.989	154.338	5.51209	56.0396	414.325
R20004126RN01	Initial	female	20.4667	2	IR	dNB	yes	1	0	44.4667	0	44.4667	low	19.5233	0	1191.85	970.586	1784.06	396.044	1665.06	113.421	176.639	7.43744	521.55	106.913	403.481	44.6246	8.36712	422.075	35.3278	1252.28	175.709	656.354	185.006	886.915	120.858	142.241	457.402	1590.68	113.421	794.876	144.1	35.3278	404.411	362.575	292.849	13.0155	10.2265	438.809
R20004108RN01	Initial	female	39.7667	2	IR	NB	yes	1	0	53.9	0	53.9	low	21.0175	2.62718	1008.84	542.075	1363.51	428.231	896.745	197.039	137.489	8.75727	698.83	182.151	878.354	7.00582	55.1708	357.297	24.5204	1467.72	181.276	730.357	329.273	499.165	148.874	240.825	464.135	3048.41	274.103	739.99	120.85	129.608	436.112	514.928	190.909	8.75727	8.75727	480.774
R20004167RN01	In-Treatment	male	49.3	3	HR	uNB	yes	1	1	20.3	0	20.3	low	22.3373	17.0189	1388.1	798.824	1795.49	327.613	1439.16	171.253	173.38	42.5472	677.564	196.781	382.925	4.25472	75.5213	280.812	38.2925	1074.32	338.25	1065.81	389.307	525.458	141.469	323.359	435.045	1120.06	303.149	1016.88	190.399	54.2477	549.923	633.953	298.894	20.2099	8.50944	374.415
R20004127RN01	Initial	male	38.2	3	HR	GNB	yes	1	0	42.8667	0	42.8667	low	22.378	25.5749	1284.07	409.198	1371.45	226.977	708.637	237.633	171.565	44.756	676.669	114.021	772.574	19.1812	66.0684	428.379	12.7874	1251.04	441.167	2647	664.947	169.434	145.99	517.891	313.292	1231.86	641.503	731.015	140.662	8.52496	527.482	1043.24	217.386	3.19686	24.5093	386.82
R20004081RN01	Initial	female	30.3333	2	IR	dNB	yes	1	0	61.0667	0	61.0667	low	22.9601	0	1347.47	1053.3	1657.43	332.922	952.845	157.851	196.596	4.30502	375.972	154.981	467.813	40.1802	8.61005	520.908	5.74003	1575.64	226.731	490.773	140.631	545.303	27.2652	117.671	416.152	2882.93	101.886	595.528	121.976	4.30502	285.567	325.747	249.691	5.74003	15.7851	419.022
R20004176RN01	In-Treatment	male	94.6667	3	HR	uNB	yes	1	0	87.0667	0	87.0667	low	23.5665	2.14241	1161.19	444.55	1804.98	233.523	973.725	272.086	196.03	2.14241	786.264	177.82	412.414	6.42723	164.966	320.29	20.3529	946.945	362.067	1959.23	663.076	99.6221	184.247	385.634	259.232	892.314	456.333	669.503	167.108	2.14241	499.181	980.152	163.894	6.42723	40.7058	505.609
R20004110RN01	Initial	female	20.4	4	IR	dNB	yes	1	0	53.2667	0	53.2667	low	24.3659	3.36081	1322.48	878.852	1540.09	376.411	1056.97	132.752	106.706	2.52061	510.003	132.752	524.286	63.8554	19.3247	298.272	16.8041	1279.63	121.829	423.462	184.845	404.137	142.834	141.154	407.498	2328.2	292.39	799.033	115.948	107.546	413.38	415.06	170.561	17.6443	5.04122	500.761
R20010742RN01	Initial	male	60.2333	2	IR	GNB	yes	1	0	36.4	0	36.4	low	27.7778	11.5741	1175.93	469.908	1703.7	243.056	1188.66	226.852	295.139	3.47222	605.324	203.704	395.834	10.4167	108.796	431.713	35.8797	1076.39	379.63	1230.32	695.602	32.4074	97.2223	417.824	325.232	633.102	679.399	738.426	121.528	0	486.111	1222.22	262.732	10.4167	20.8333	328.704
R20004086RN01	Initial	female	74.8667	1	IR	dNB	yes	1	0	55.1667	0	55.1667	low	28.3818	27.4357	1529.78	578.042	1600.73	252.598	997.146	320.714	197.726	1.89212	600.747	178.805	562.905	6.62241	50.1411	361.394	10.4066	1082.29	465.461	1713.31	818.341	17.9751	123.934	421.942	263.95	618.722	619.668	769.146	157.992	0.946058	588.448	893.079	216.647	3.78423	14.1909	353.826
R20004098RN01	Initial	male	48.9333	2	IR	dNB	yes	1	0	57.7	0	57.7	low	29.044	1.52863	1304.69	434.131	1408.63	298.083	804.824	283.561	152.863	2.29295	715.399	148.277	477.697	12.229	8.40747	298.847	21.4008	832.34	475.404	3119.94	590.816	236.173	162.799	382.158	252.988	1038.7	578.587	865.969	171.207	14.522	440.246	595.402	196.429	3.05726	25.2224	486.869
R20004175RN01	Initial	female	1.63333	1	LR	NB	no	1	0	75.8667	0	75.8667	low	29.5085	0	1411.62	1656.46	2371.05	267.969	1608.61	31.1036	134.782	1.59505	242.448	126.009	246.436	26.3184	15.153	310.238	5.58269	659.555	58.2195	221.713	97.2983	2235.47	59.8145	171.468	408.334	1557.57	63.0047	747.283	126.807	290.3	395.574	322.201	204.167	21.5332	0.797527	401.954
R20004114RN01	Initial	female	4.03333	4S	IR	uNB	yes	1	0	48.2333	0	48.2333	low	31.0128	82.7009	1644.62	2083.5	2695.3	367.455	1580.72	52.6279	127.811	18.7957	205.813	93.9783	296.972	3.75913	7.51827	204.873	5.6387	675.704	82.7009	273.477	90.2192	1865.47	56.387	246.223	378.733	1355.17	99.617	842.046	89.2794	244.344	455.795	240.585	205.813	32.8924	4.69892	622.137
R20004123RN01	Initial	male	54.5	1	LR	NB	no	1	0	45.2333	0	45.2333	low	31.1052	19.2556	1033.14	387.334	1330.12	327.345	893.904	274.763	191.075	5.9248	636.175	174.041	588.036	38.5112	51.1014	351.044	17.0338	1203.47	354.007	1912.97	613.957	117.015	125.902	348.823	296.981	1523.41	484.352	759.856	140.714	32.5864	449.544	885.017	163.673	6.6654	14.0714	380.668
R20004077RN01	Initial	female	52.7	2	IR	GNB	yes	1	0	74.7333	0	74.7333	low	32.4976	18.9569	1243.03	403.512	1698	246.44	861.187	197.694	105.617	2.70813	555.168	105.617	788.067	0	100.201	197.694	10.8325	1188.87	379.139	1651.96	766.402	83.9522	124.574	333.101	276.23	1370.32	354.766	652.66	148.947	21.6651	517.254	1056.17	154.364	0	24.3732	314.144
R20004179RN01	In-Treatment	male	83.9333	4	HR	NB	yes	5	1	14.4333	1	18.3667	low	34.2168	11.9759	1344.72	1588.51	1443.09	202.734	988.865	188.192	102.65	26.518	483.312	211.289	210.433	0.85542	8.5542	352.433	9.40962	918.721	561.155	584.252	504.698	52.1806	75.2769	122.325	141.144	593.661	579.119	763.89	126.602	1.71084	410.601	561.155	147.132	7.69878	32.5059	379.806
R20010734RN01	Initial	male	5.4	1	LR	NB	no	1	0	40.1333	0	40.1333	low	36.3259	0.955946	1692.02	982.712	1916.67	164.423	1205.45	184.497	118.537	5.73567	542.977	96.5505	438.779	2.86784	19.1189	266.709	18.163	774.316	233.251	1224.57	523.858	1197.8	101.33	280.092	265.753	719.827	430.175	843.144	121.405	157.731	417.748	486.576	205.528	49.7092	14.3392	414.88
R20004112RN01	Initial	male	2.96667	4S	IR	uNB	yes	1	0	20.7	0	20.7	low	36.3871	0.866361	2143.38	1082.95	2283.73	276.369	1665.15	63.2443	72.7743	11.2627	401.125	75.3734	439.245	12.9954	9.52997	336.148	15.5945	1135.8	86.6361	239.116	86.6361	1550.79	25.1245	175.871	398.526	783.19	53.7144	886.287	93.5669	184.535	354.341	350.01	232.185	8.66361	3.46544	494.692
R20004139RN01	Initial	female	43.9667	2	IR	uNB	yes	1	0	25	0	25	low	36.7893	0.943317	1626.28	994.256	1713.06	204.7	1140.47	119.801	178.287	17.923	422.606	95.275	303.748	4.71658	17.923	318.841	13.2064	968.786	181.117	865.021	415.059	820.685	67.9188	239.602	271.675	1347.06	201.87	857.475	126.404	2.82995	382.043	439.585	203.756	20.753	1.88663	333.934
R20004091RN01	Initial	female	35.3333	3	HR	dNB	yes	1	0	63.3667	0	63.3667	low	36.8591	0	1655.46	911.329	1902.79	384.083	1388.89	73.1841	194.445	2.13676	332.266	138.355	384.617	12.2864	6.41028	401.711	12.8206	1323.19	144.766	413.997	82.2653	712.076	119.124	132.479	471.156	2212.62	84.9363	953.53	146.368	12.2864	386.22	322.651	325.856	26.1753	4.80771	301.818
R20004088RN01	Initial	female	19.0667	3	HR	dNB	yes	1	0	53.8333	0	53.8333	low	38.3208	7.83835	1241.07	899.668	1969.17	345.758	1428.32	116.704	114.091	7.83835	496.429	94.9311	388.434	13.0639	13.9348	302.212	26.9988	835.219	200.313	1005.05	334.436	626.197	87.9637	269.988	303.954	1120.01	245.602	707.193	130.639	72.287	418.916	475.526	198.571	11.3221	7.83835	470.301
R20004107RN01	Initial	male	32.5	2	IR	dNB	yes	1	0	54.3	0	54.3	low	41.9808	11.6117	1172.78	536.818	1547.04	246.526	1063.81	272.429	275.108	5.35925	628.819	178.642	520.741	0	151.845	378.72	25.0098	977.17	468.041	1665.83	650.256	79.4956	126.836	422.488	259.03	808.354	481.439	771.732	144.7	1.78642	504.663	771.732	210.797	3.57283	9.82529	338.526
R20004100RN01	Initial	male	10.3667	3	IR	dNB	yes	1	0	56.6333	0	56.6333	low	42.0944	0	2057.95	817.568	2558.41	274.082	1487.34	59.8676	75.77	0.935432	401.3	52.3842	542.551	12.1606	1.87086	472.393	39.2881	1574.33	33.6756	237.6	67.3511	1013.07	115.058	133.767	326.466	2062.63	28.063	770.796	156.217	28.063	411.59	332.078	259.115	3.74173	0.935432	353.593
R20004092RN01	Initial	male	45.2333	1	LR	dNB	no	na	0	61.7667	0	61.7667	low	44.5823	2.02647	1582.67	437.717	1491.48	228.991	992.97	407.32	190.488	0	922.043	194.541	555.252	26.3441	85.1117	308.023	22.2912	909.884	514.723	1878.54	549.173	344.5	204.673	308.023	348.553	1037.55	603.888	642.391	127.668	2.02647	609.967	849.09	176.303	6.07941	28.3706	378.95
R20010743RN01	Initial	female	43	3	HR	dNB	yes	1	0	35.9667	0	35.9667	low	44.6326	0	1134.94	496.538	1919.2	279.751	1091.11	302.067	171.357	1.59402	625.654	196.862	548.344	8.76712	134.695	391.332	25.5044	1171.61	411.258	2458.78	780.274	35.8655	84.4832	519.651	291.706	730.062	734.047	802.59	176.139	0	479.801	968.368	188.892	3.98505	15.9402	321.195
R20010738RN01	Initial	female	1.63333	1	LR	NB	no	1	0	37.5667	0	37.5667	low	45.7294	2.24899	1335.9	1507.57	2717.53	200.16	1188.97	49.4777	87.7106	17.2422	214.404	112.449	278.125	24.7389	10.4953	289.37	11.2449	793.893	84.7119	277.375	148.433	1444.6	40.4818	146.934	338.098	1349.39	103.453	836.624	134.939	166.425	385.327	422.06	150.682	10.4953	1.49933	368.834
R20010735RN01	Initial	male	5.16667	1	LR	uNB	no	1	0	40	0	40	low	46.3727	3.78552	1721.47	1452.69	2428.41	221.453	1880.46	56.7829	59.622	1.89276	272.558	109.78	632.182	0	3.78552	308.52	19.874	627.451	88.0134	344.483	154.26	1233.13	38.8016	155.206	275.397	1099.69	71.9249	812.941	119.244	333.126	411.676	474.137	232.81	9.46381	7.57105	255.523
R20010736RN01	Initial	male	8.13333	1	LR	NB	no	1	0	37.4667	0	37.4667	high	46.5873	1.79182	1761.36	1213.06	2154.66	273.253	1510.5	80.6319	117.364	0.89591	555.464	120.948	451.539	11.6468	8.9591	326.111	17.0223	887.847	105.717	374.491	138.866	1069.72	125.427	194.413	488.271	1727.32	111.093	995.356	136.178	93.1747	421.078	439.892	223.978	41.2119	2.68773	476.624
R20004094RN01	Initial	female	46.5667	3	HR	dNB	yes	1	1	21.1333	1	30.4667	high	48.0032	12.3879	837.733	526.487	1731.21	339.119	975.549	255.501	137.816	15.4849	879.542	187.367	1127.3	6.19396	65.0366	309.698	10.8394	1395.19	303.504	1161.37	447.514	247.758	123.879	269.437	368.541	3714.83	274.083	823.797	128.525	71.2305	360.798	566.747	174.979	1.54849	13.9364	360.798
R20004170RN01	Initial	male	2.23333	1	LR	NB	no	1	0	82.0667	0	82.0667	high	48.0165	0	1296.45	1953.9	3346.38	310.261	1434.96	77.5651	90.4927	1.84679	262.244	123.735	384.132	0	24.0083	192.066	0	716.554	132.969	415.528	145.896	1809.85	38.7826	204.994	217.921	1479.28	84.9523	847.676	83.1055	349.043	463.544	236.389	156.977	9.23395	7.38716	408.14
R20010739RN01	Initial	female	33.0667	2	IR	uNB	yes	1	0	35.7	0	35.7	high	48.6466	23.8464	1187.55	1425.06	2712.77	289.972	1478.48	15.2617	172.648	17.1694	250.864	178.371	337.665	3.81542	0	485.513	10.4924	1178.97	26.708	87.7547	21.9387	949.087	24.8003	63.9083	300.465	2463.81	33.385	978.656	142.125	1.90771	313.819	172.648	156.432	37.2004	0	314.772
R20004148RN01	Initial	female	9.4	2 or 4	IR	uNB	yes	1	0	20.9667	0	20.9667	high	55.3528	1.28727	1358.07	1811.2	2981.33	251.019	1938.64	39.9055	69.5128	2.57455	231.709	118.429	366.873	0	1.28727	239.433	11.5855	1067.15	73.3747	225.273	102.982	1405.7	95.2583	153.186	493.026	1758.42	41.1928	789.099	124.866	132.589	332.117	334.691	166.058	10.2982	1.28727	441.535
R20004078RN01	In-Treatment	female	23.1333	4	HR	NB	yes	5	0	12.3	0	12.3	high	56.4962	21.8056	1340.05	1065.5	1490.71	206.162	878.169	112.001	85.2399	85.2399	427.191	120.922	218.056	7.92929	13.8763	296.357	9.91162	924.754	240.852	842.487	265.631	461.881	87.2222	213.1	274.552	739.407	306.269	781.035	105.063	0	383.58	491.616	208.144	2.97349	12.8851	463.864
R20004099RN01	Initial	female	12.4333	4	IR	NB	yes	1	1	12.0667	0	46.8667	high	57.9189	1.5445	1834.1	1403.95	2521.4	299.634	2205.55	23.1675	79.5419	0.772251	304.267	87.2644	417.016	18.534	4.63351	457.945	33.9791	1216.3	34.7513	152.134	50.9686	852.566	45.5628	105.798	494.241	1922.13	21.623	997.749	122.016	101.937	390.759	318.94	192.291	27.0288	0	291.911
R20004104RN01	Initial	male	20.1	2	IR	uNB	yes	1	0	43.1667	0	43.1667	high	59.7145	0.728226	1588.26	1149.14	2636.18	284.736	1098.89	33.4984	110.69	0.728226	350.277	128.168	294.931	107.049	0.728226	385.96	25.4879	1106.17	34.2266	96.854	60.4427	566.56	120.157	93.2129	421.643	1840.95	31.3137	826.536	152.927	38.596	541.072	332.071	174.774	2.9129	1.45645	492.281
R20004152RN01	Initial	male	15.1333	1	LR	uNB	no	1	0	20.9333	0	20.9333	high	59.8679	1.87087	1398.17	1009.65	2633.57	369.809	2026.78	38.0411	54.2553	0.623624	275.018	165.26	281.255	69.8459	0.623624	250.697	5.61262	1376.96	12.4725	77.3294	43.6537	757.08	28.6867	94.7909	442.15	1675.06	19.956	780.154	155.906	92.92	513.243	364.82	215.774	11.2252	0.623624	563.133
R20004134RN01	Initial	female	35.3333	4	HR	uNB	yes	5	1	15.2333	1	16.3	high	60.3163	59.4293	2058.74	1320.75	2195.34	332.627	825.801	21.2881	107.328	96.6835	180.062	83.3784	440.841	1154.88	0.887004	305.13	10.6441	872.812	60.3163	204.011	65.6383	749.519	35.4802	168.531	249.248	2059.62	32.8192	1126.5	99.3445	94.9095	443.502	419.553	243.926	14.1921	1.77401	263.44
R20004128RN01	Initial	male	60.3667	3	HR	GNB	yes	1	0	40.8333	0	40.8333	high	61.8984	0	1915.87	1135.05	2646.72	233.424	1777.9	94.7121	90.2375	3.72882	609.29	72.3392	363.933	0	2.23729	302.035	16.4068	1132.07	103.661	838.985	294.577	143.933	57.4239	208.068	481.018	1832.34	82.0341	703.256	144.678	52.2035	574.984	441.493	222.238	8.94917	3.72882	240.136
R20004154RN01	Initial	female	22.7667	2	IR	uNB	yes	1	0	20.4333	0	20.4333	high	62.4282	13.1428	1513.06	1099.06	2268.77	162.642	1250.21	62.4282	129.785	0	374.569	78.8566	249.713	4.92854	9.85708	233.284	14.7856	877.28	110.071	1072.78	456.711	790.209	59.1425	252.998	280.927	1156.56	160.999	773.781	119.928	95.2851	376.212	438.64	215.213	29.5712	3.28569	374.569
R20004147RN01	Initial	male	1.76667	4S	IR	uNB	yes	1	0	22.8333	0	22.8333	high	62.5248	67.6288	1372.99	1556.74	3045.85	304.968	2467.81	44.6606	116.117	2.55203	274.343	104.633	298.588	16.5882	5.10406	207.991	8.93211	1051.44	63.8008	335.592	116.117	1588.64	52.3166	158.226	433.845	1260.7	81.665	797.51	128.878	151.846	438.949	244.995	209.267	11.4841	3.82805	525.719
R20004109RN01	Initial	male	20.2333	3	HR	uNB	yes	1	0	53.4667	0	53.4667	high	64.0291	5.82083	1216.55	1008.94	1833.56	211.49	1397	151.342	145.521	21.343	498.651	108.655	452.084	5.82083	27.1639	345.369	42.6861	747.006	269.698	1416.4	267.758	644.172	89.2527	300.743	248.355	1179.69	351.19	747.006	131.939	3.88055	401.637	543.277	161.043	11.6417	15.5222	296.862
R20004119RN01	Initial	female	7.86667	2	IR	uNB	yes	1	0	46.7	0	46.7	high	64.236	3.69173	1325.33	1326.81	2567.23	217.073	1168.06	125.519	105.583	2.21504	386.893	134.379	389.846	7.38345	13.2902	207.475	5.90676	793.721	188.278	792.983	256.944	784.861	64.236	166.866	244.392	1334.93	146.192	840.975	115.92	121.827	411.997	358.836	169.819	12.5519	8.86014	354.406
R20010733RN01	Initial	female	2.53333	4	IR	NB	yes	1	0	37.5333	0	37.5333	high	64.5953	1.79431	1721.64	1816.74	2946.26	250.307	1716.26	66.3896	71.7726	4.48578	633.393	70.8754	802.955	0	4.48578	261.073	12.5602	676.456	90.6128	568.797	126.499	1412.12	17.9431	260.176	261.97	1134.9	58.3152	818.207	124.705	221.598	416.281	453.064	193.786	14.3545	4.48578	393.852
R20004138RN01	Initial	female	14	2	LR	uNB	no	1	0	24.2333	0	24.2333	high	67.4175	0	1361.43	1264.83	2658.46	253.57	2149.31	73.4549	96.5982	2.01246	378.343	99.6169	300.863	3.01869	3.01869	411.549	13.081	1010.26	109.679	574.558	190.178	1359.42	46.2866	192.19	405.511	1682.42	104.648	827.122	108.673	95.592	415.573	329.038	226.402	14.0872	3.01869	319.982
R20004117RN01	Initial	male	18.7	3	HR	uNB	yes	1	0	26.5333	0	26.5333	high	68.7096	0	1367.03	1137.29	2649.61	276.986	1897.39	59.4052	102.349	5.01007	256.229	113.085	392.933	8.5887	0	330.665	67.2781	1148.74	70.8568	375.04	108.79	877.479	87.3184	103.064	490.272	1912.42	60.1209	1019.91	144.576	63.6995	508.165	329.949	165.332	10.0201	1.43145	425.141
R20004120RN01	Initial	female	20.2667	2	IR	dNB	yes	1	0	33.4333	0	33.4333	high	70.9369	6.92067	1466.32	1497.46	2150.6	243.954	1016.47	101.215	152.255	12.9763	398.804	138.413	519.05	1.73017	6.05559	260.39	23.3573	1035.51	109.866	574.416	264.716	1032.05	105.54	203.295	443.788	1841.76	141.874	680.821	108.135	153.985	378.042	480.987	214.541	16.4366	5.1905	378.042
R20004164RN01	Initial	male	49.3	3	HR	uNB	yes	1	1	20.3	0	20.3	high	71.0685	5.76231	1502.04	1031.45	2218.49	207.443	1849.7	71.0685	97.9592	48.0192	320.768	136.375	318.848	1.92077	24.97	263.145	19.2077	1486.68	245.858	420.648	122.929	896.999	65.3062	217.047	445.618	1991.84	72.9892	896.999	207.443	113.325	474.43	305.402	278.512	19.2077	11.5246	270.828
R20004087RN01	Initial	male	4.23333	4S	IR	dNB	yes	1	0	74.1667	0	74.1667	high	75.169	3.53736	1949.97	1778.41	2569.01	205.167	1694.4	32.7206	72.5159	0.884341	402.375	112.311	268.84	7.07473	16.8025	293.601	1.76868	1164.68	72.5159	399.722	91.9714	1809.36	80.475	173.331	421.83	1367.19	97.2775	826.859	144.148	153.875	400.606	273.261	198.977	13.2651	4.4217	259.112
R20004105RN01	Initial	male	71.4333	3	HR	uNB	yes	1	0	54.9333	0	54.9333	high	75.3742	43.8993	2805.41	3341.32	2450.91	437.336	1423.83	18.2223	72.8894	81.1723	217.84	121.758	303.982	0	0	262.567	7.4546	926.855	11.596	33.9598	22.3638	923.542	75.3742	153.233	360.305	1891.81	11.596	639.439	76.2025	84.4854	287.416	500.286	285.759	7.4546	2.48487	429.053
R20004151RN01	Initial	male	5.33333	4	IR	NB	yes	1	0	19.3667	0	19.3667	high	76.5829	6.80736	1827.78	1484.01	2460.86	197.414	2271.96	57.8626	97.0049	1.70184	214.432	52.7571	326.754	5.10552	1.70184	291.015	18.7203	1021.1	103.812	525.869	262.084	1526.55	51.0552	265.487	371.001	1198.1	117.427	546.291	137.849	139.551	316.542	439.075	200.817	23.8258	0	365.896
R20004169RN01	Initial	male	42.3667	4	HR	uNB	yes	5	1	18.3667	0	18.3333	high	82.0629	41.7513	2757.02	869.578	1400.83	214.515	647.865	256.267	93.5805	24.4749	1137.36	107.977	287.94	0	21.5955	328.251	12.9573	764.48	309.535	1045.22	752.963	224.593	210.196	676.659	236.111	801.913	521.171	704.013	96.4599	4.3191	463.583	993.393	213.076	11.5176	23.0352	221.714
R20010741RN01	Initial	male	9.73333	3	IR	uNB	yes	1	0	34.9333	0	34.9333	high	87.099	0.640433	1866.22	1908.49	2587.35	263.859	1633.75	21.1343	81.9755	1.9213	285.633	69.1668	379.137	2.56173	0.640433	311.251	22.4152	846.653	41.6282	234.399	71.7285	1128.44	126.806	132.57	353.519	1717	41.6282	865.226	116.559	170.355	468.797	288.835	235.039	21.1343	1.9213	290.757
R20004130RN01	Initial	male	15.9333	2	IR	uNB	yes	1	0	39.2	0	39.2	high	92.6168	2.91706	1400.92	1113.59	2069.66	292.436	1454.89	145.853	102.827	13.1268	409.848	130.539	280.038	4.3756	4.3756	360.987	21.878	753.332	218.78	1597.82	439.018	524.342	70.7388	315.772	246.492	1300.28	269.099	865.639	143.665	146.583	399.638	366.092	209.299	12.3975	7.29266	384.323
R20004089RN01	Initial	male	5.5	2	LR	NB	no	1	0	66	0	66	high	94.0166	0.752133	1609.56	1734.42	2710.69	326.426	2447.44	69.1962	83.4868	0	288.819	71.4526	540.784	17.2991	2.2564	258.734	6.01706	1080.82	78.2218	443.006	154.939	1088.34	45.128	157.948	377.571	1844.98	69.1962	808.543	94.0166	63.9313	446.767	293.332	190.29	5.26493	3.00853	281.298
R20004168RN01	Initial	female	2.36667	1	LR	NB	no	1	0	101.467	0	101.467	high	95.0448	3.39446	1328.93	1442.64	3078.77	224.034	1658.19	79.7698	100.137	8.48614	271.557	98.4393	566.874	0	3.39446	166.328	5.09169	762.056	101.834	471.83	144.264	2119.84	54.3113	283.437	278.346	1350.99	86.5587	848.614	112.017	229.126	463.343	300.41	168.026	10.1834	3.39446	504.077
R20010745RN01	Initial	female	11.1	2	IR	uNB	yes	1	0	35.2333	0	35.2333	high	96.5357	0	2099.46	1029.97	2861.1	287.327	1180.47	50.9283	113.258	40.2865	285.046	94.2553	339.015	45.6074	0	306.33	28.8847	860.46	70.6915	238.679	110.978	1033.77	112.498	158.106	313.931	1261.04	48.6479	711.476	101.096	10.6417	268.324	371.7	307.09	5.32086	0.760123	363.339
R20004172RN01	Initial	male	0.366667	4S	IR	NB	no	1	1	12.2667	0	81	high	96.6203	4.29424	1830.42	2055.87	3207.79	318.847	1800.36	33.2803	50.4573	2.14712	254.434	74.0756	338.171	0	0	340.318	8.58847	708.549	51.5308	211.491	95.5468	1136.9	52.6044	219.006	238.33	1495.47	30.0597	889.981	132.048	240.477	421.909	266.243	193.241	5.3678	2.14712	293.082
R20004158RN01	Initial	male	65	4	HR	uNB	yes	1	1	20.0667	0	20.0667	high	96.9265	1.50274	1600.41	1265.3	2965.65	249.454	1991.13	38.3198	158.539	1.50274	323.088	111.954	386.955	2.25411	9.76779	440.302	30.8061	1075.21	204.372	214.891	93.9211	869.333	63.8663	138.252	550.002	2088.05	32.3088	995.563	168.307	51.8444	493.649	326.845	236.681	13.5246	5.25958	301.299
R20004096RN01	Initial	male	1.26667	1	LR	dNB	no	1	0	58.3667	0	58.3667	high	101.214	1.19075	2126.69	1818.28	2600.61	298.879	2649.43	27.3873	46.4394	2.38151	179.804	77.399	247.677	4.76302	2.38151	232.197	15.4798	850.198	50.0117	192.902	67.873	769.227	50.0117	152.417	295.307	1538.45	30.9596	721.597	95.2603	289.353	388.186	384.614	161.943	19.0521	2.38151	365.561
R20004143RN01	Initial	male	6.9	1	LR	NB	no	1	0	24	0	24	high	101.478	7.19138	1880.95	1895.33	2503.4	332.402	2155.82	31.1627	92.6889	1.59808	234.119	88.6937	314.823	21.5741	3.99521	250.1	7.19138	1258.49	23.1722	96.6841	59.9282	1479.03	47.1435	212.545	528.966	1588.5	31.9617	732.722	99.8803	125.45	395.526	272.473	228.526	11.9856	2.39713	532.162
R20004133RN01	Initial	male	18.8667	1	LR	NB	no	1	0	35.5	0	35.5	high	103.596	1.84993	1343.97	922.191	2012.72	415.309	933.29	219.217	119.321	7.39972	598.453	144.295	463.408	71.2223	1.84993	315.413	6.47476	1353.22	393.11	1723.21	373.686	739.972	41.6234	358.887	402.36	1832.36	253.441	955.489	94.3465	22.1992	359.812	366.286	236.791	10.1746	8.32469	311.713
R20004111RN01	Initial	male	14.9667	3	HR	uNB	yes	1	0	52.2667	0	52.2667	high	107.257	3.97249	2273.59	1309.6	2858.87	225.108	1709.5	87.3948	70.1807	0	450.216	135.065	365.469	2.64833	1.32416	243.646	30.4558	1334.76	39.7249	145.658	45.0216	607.791	117.851	127.12	577.336	2657.6	45.0216	786.553	94.0156	173.465	335.014	258.212	121.823	19.8625	0	395.925
R20004090RN01	Initial	male	4.16667	3	IR	uNB	yes	1	0	13.9333	0	13.9333	high	107.932	0.981201	2602.15	2117.43	2985.8	220.77	2103.7	62.7969	60.8345	0.981201	195.259	76.5337	470.977	11.7744	1.9624	310.06	9.81201	756.506	64.7593	422.898	117.744	1500.26	34.3421	133.443	262.962	1651.36	51.0225	989.051	100.083	135.406	403.274	376.781	206.052	5.88721	0.981201	314.966
R20004135RN01	Initial	female	2.16667	1	LR	NB	no	1	0	41.3333	0	41.3333	high	108.473	0	2243.22	1250.48	2247.56	241.244	1364.16	62.4805	68.555	5.20671	342.775	82.4396	265.542	9.54564	13.8846	330.626	15.6201	1135.06	124.093	121.49	134.507	1155.02	26.0336	183.103	288.105	741.088	119.754	862.578	113.68	100.663	277.691	311.535	183.103	3.47114	7.81007	370.544
R20004137RN01	Initial	female	15	3	IR	NB	yes	1	0	28.2	0	28.2	high	111.248	0	1947.91	1854.85	2964.12	292.026	1700.81	33.1604	134.781	5.34846	151.896	150.827	333.744	12.8363	13.906	289.886	6.41815	1099.64	23.5332	131.572	68.4603	1223.73	32.0908	187.196	463.177	1771.41	35.2998	743.436	115.527	87.7147	326.256	270.632	285.608	23.5332	2.13938	325.186
R20010746RN01	In-Treatment	female	14.5	3	IR	NB	yes	1	0	33.3	0	33.3	high	119.26	111.524	1586.48	1590.99	2363.92	376.474	1896.55	29.6538	71.5558	0.644647	160.517	99.2757	485.419	64.4647	0	276.554	8.38041	976.641	46.4146	148.269	77.3577	830.95	65.1094	165.03	348.11	1553.6	36.1002	963.103	126.351	18.0501	549.884	375.829	237.875	7.09112	0	491.866
R20004083RN01	Initial	male	3.06667	4S	IR	uNB	yes	1	0	68.4	0	68.4	high	120.144	60.5306	2092.89	1620.57	2310.25	194.432	1640.75	66.9506	112.807	11.0056	203.603	98.133	375.107	11.9227	19.2597	305.405	4.58565	752.964	81.6246	498.002	108.221	2050.7	55.945	266.885	310.907	1151	144.907	677.76	88.0446	287.979	402.62	326.499	221.029	40.3538	2.75139	362.267
R20004160RN01	Initial	male	5.4	3	IR	uNB	yes	1	0	23.7333	0	23.7333	high	125.143	1.02576	1918.18	1657.63	2783.92	224.642	2966.51	31.7986	58.4685	1.02576	204.127	103.602	443.13	2.05153	2.05153	242.08	7.18034	1078.08	89.2414	482.109	126.169	1729.44	22.5668	140.53	366.197	1208.35	56.417	833.945	122.066	354.914	431.846	246.183	148.736	11.2834	6.15458	286.188
R20010740RN01	Initial	male	17.0667	3	IR	uNB	yes	1	0	34.4667	0	34.4667	high	126.112	0.985254	1853.26	1719.27	2664.13	232.52	1647.34	49.2627	97.5401	0	294.591	81.776	476.863	0	0.985254	283.753	6.89678	1028.6	128.083	685.736	105.422	1023.68	40.3954	209.859	458.143	2028.64	72.9088	723.176	98.5254	99.5106	326.119	297.547	195.08	18.7198	2.95576	405.924
R20004177RN01	Initial	male	98.8	3	HR	uNB	yes	1	1	23.8333	0	35.3	high	131.841	0.878942	3122.88	2412.7	1365	238.193	1452.01	176.667	56.2523	0.878942	496.602	99.3205	150.299	0.878942	1.75788	655.691	10.5473	1091.65	409.587	232.92	586.254	8.78942	40.4313	25.4893	101.957	792.806	1411.58	558.128	121.294	7.91048	297.082	279.504	210.067	4.39471	37.7945	824.448
R20004136RN01	Initial	female	60.8	3	HR	uNB	yes	1	0	42.5	0	42.5	high	136.994	170.732	2787.94	1356.65	2469.99	181.978	1035.64	13.2905	68.4972	337.374	330.218	152.33	316.928	0	0	285.235	2.04469	825.034	5.11173	43.9609	10.2235	894.554	55.2067	92.0112	270.922	1305.54	2.04469	882.285	89.9665	2.04469	247.408	391.559	298.525	9.20112	1.02235	336.352
R20004129RN01	Initial	male	6.13333	1	LR	dNB	no	1	0	21.7333	0	21.7333	high	142.429	0.749627	1848.58	1718.9	2888.31	366.568	1329.84	49.4754	74.9627	0.749627	215.893	143.928	398.052	2.24888	2.24888	239.881	1.49925	1130.44	55.4724	263.869	80.9598	1032.24	79.4605	135.683	503.75	1653.68	35.9821	958.773	104.948	229.386	450.526	271.365	230.136	2.99851	2.99851	275.113
R20004115RN01	Initial	female	7.1	1	LR	dNB	no	1	0	47.1667	0	47.1667	high	146.201	0	1950.12	1554.84	2585.98	218.915	1398.58	59.5633	90.5053	0	180.237	122.994	420.811	3.0942	0	302.458	7.7355	1060.54	58.7898	202.67	78.1285	917.43	92.826	187.199	407.661	2579.02	55.6956	1110.82	124.542	139.239	481.922	213.5	170.955	23.2065	0.77355	381.36
R20004157RN01	Initial	male	86.5	4	HR	uNB	yes	1	1	23.9667	1	24.0333	high	151.304	2.3765	3076.77	2687.03	2888.24	205.963	1619.98	26.1415	97.4364	2.3765	449.95	126.747	286.764	1.58433	0.792166	405.589	16.6355	1141.51	64.1655	145.759	30.8945	872.967	19.8042	132.292	660.667	2459.68	28.518	597.293	103.774	26.9337	232.105	174.277	148.135	13.4668	0.792166	351.722
R20004095RN01	Initial	male	10.7667	3	IR	NB	yes	1	0	12.1667	0	12.1667	high	158.498	1.65966	2282.03	1276.28	3543.38	292.93	1597.42	63.8969	136.922	2.48949	274.674	112.027	307.037	33.1932	4.97898	224.054	2.48949	1541	61.4075	318.655	94.6007	1415.69	36.5125	221.565	527.772	1401.58	36.5125	890.408	82.1532	18.2563	395.829	347.699	263.886	3.31932	0	372.594
R20004082RN01	Initial	male	29.9667	4	HR	uNB	yes	5	0	19.9667	0	19.9667	high	170.954	124.041	3684.65	2729.69	2551.58	271.141	822.963	54.0691	65.9961	152.666	399.952	135.173	276.706	0	32.6005	256.828	9.5416	1117.16	89.8501	201.964	124.041	418.24	158.232	194.808	263.984	1124.32	97.8014	974.039	99.3917	16.6978	299.765	325.21	206.735	4.7708	4.7708	387.23
R20004159RN01	Initial	male	16.8	3	HR	uNB	yes	5	1	35.1	1	53.9333	high	171.056	171.837	3175.87	1659.79	2713.47	176.524	1394.23	26.5567	42.1783	268.691	640.485	113.256	379.604	0	2.34324	300.715	8.59187	743.587	29.681	184.335	60.1431	335.864	49.208	220.264	272.597	960.727	38.2729	852.157	91.3862	24.2134	263.224	216.359	146.843	12.4973	2.34324	402.256
R20004102RN01	Initial	male	9.8	1	LR	NB	no	1	0	52.9333	0	52.9333	high	181.139	1.79346	2747.58	1516.37	2737.72	288.747	1189.06	17.0379	78.0155	3.58692	281.573	76.222	181.139	56.494	1.79346	538.935	9.86403	999.854	24.2117	44.8365	29.5921	804.367	18.8313	166.792	392.768	1627.56	26.0052	664.477	110.298	26.0052	338.964	265.432	269.019	12.5542	0	340.757
R20004166RN01	Initial	male	61.4	4	HR	dNB	yes	1	1	10.5667	1	15.7333	high	191.787	52.8392	4107.76	1455.03	1593.98	328.777	877.718	29.3551	92.9578	6.84952	146.776	80.2373	182.002	92.9578	78.2803	417.821	11.742	980.461	53.8177	206.464	84.1513	712.351	40.1186	197.658	336.605	1448.19	45.9897	730.942	127.205	20.5486	327.799	359.111	594.93	10.7635	0.978504	328.777
R20004106RN01	Initial	female	4.43333	3	IR	uNB	yes	1	0	54.2667	0	54.2667	high	200.833	1.60666	1964.15	1200.18	2789.97	335.793	2401.16	62.6599	44.1832	0	273.936	63.4632	486.819	0	1.60666	318.119	12.8533	706.128	68.2832	551.085	54.6265	490.836	33.7399	166.29	281.166	1213.03	56.2332	925.438	105.236	397.649	428.979	281.166	171.913	4.81999	0.803332	465.129
R20004093RN01	Initial	male	77.2	4	HR	NB	yes	1	0	60.7333	0	60.7333	high	204.91	5.39237	2058.54	2036.97	2359.16	254.79	1766	9.43665	121.328	13.4809	539.237	109.196	265.574	26.9619	0	276.359	72.797	1144.53	133.461	82.2337	26.9619	141.55	26.9619	138.854	347.808	2658.44	22.9176	758.976	114.588	4.04428	301.973	280.403	265.574	22.9176	2.69619	303.321
R20004080RN01	Initial	male	48.4667	4	HR	uNB	yes	5	1	13.2667	1	13.2667	high	209.673	235.685	3945.16	1477.17	1265.13	331.063	1017.62	37.0475	43.3535	370.475	327.91	88.2834	258.544	0	39.4122	257.756	11.0354	916.728	54.3889	170.261	67.789	720.456	101.684	251.45	268.791	1506.34	47.2947	760.656	99.3188	13.4002	364.169	251.45	353.134	9.45893	1.57649	325.545
R20004140RN01	Initial	male	29.9333	4	HR	uNB	yes	5	1	18.3333	0	24.9	high	210.294	186.551	4673.96	1602.64	2443.82	227.253	998.897	45.7898	28.8306	264.564	376.494	94.9715	232.341	1.69592	5.08776	244.212	23.7429	831.001	25.4388	174.68	81.4042	461.29	69.5327	213.686	315.441	1015.86	55.9654	820.825	83.1001	0	279.827	459.594	271.347	13.5674	0	323.921
R20004161RN01	Recurrence	male	22.0667	4	HR	uNB	yes	5	1	16.3333	0	18.8	high	220.96	799.054	3450.58	1972.37	3103.72	278.341	802.48	14.5594	35.1138	420.51	467.613	71.9405	131.891	7.70791	0	304.891	5.99504	837.593	16.2723	25.693	23.9802	1306.92	84.7871	401.668	213.252	1963.81	9.42078	1055.98	76.2227	0	252.648	432.5	328.871	4.28217	0.856435	363.985
R20004180RN01	Initial	male	49.7	4	HR	dNB	yes	1	1	35.3	1	38.3333	high	224.852	2.66886	1818.16	1537.27	1922.92	214.176	1233.02	67.3888	108.089	10.0082	510.42	84.7364	372.974	1.33443	12.6771	264.218	7.33938	1320.42	141.45	457.71	236.194	556.458	132.109	172.142	435.025	2039.01	194.16	653.204	114.761	113.427	325.601	470.387	193.493	12.0099	2.66886	326.269
R20004131RN01	Initial	female	44.1667	3	HR	uNB	yes	5	0	44.1333	0	44.1333	high	229.552	150.365	4308.1	1882.68	2164.73	236.67	548.967	20.4639	49.8252	286.495	365.682	117.445	279.377	0	2.66921	355.895	17.7947	891.516	42.7073	91.6428	30.251	802.542	158.373	187.734	325.643	1246.52	32.0305	873.721	99.6505	28.4716	250.016	377.248	290.054	4.44868	0	375.469
R20004113RN01	Initial	male	13.6333	4	IR	NB	yes	1	0	50.1667	0	50.1667	high	230.215	131.552	2687.29	926.919	2734.02	319.359	1238.49	141.937	51.9283	30.2915	196.462	95.2018	349.65	0	0	432.735	15.5785	1205.6	10.3857	24.2332	11.2511	695.839	24.2332	87.4126	295.126	1459.18	4.32735	905.283	118.57	8.65471	197.327	231.946	177.422	6.92377	0	295.126
R20004084RN01	Initial	female	8.7	4S	IR	uNB	yes	1	0	60.8667	0	60.8667	high	239.549	70.2127	4795.11	1805.71	1247.31	237.897	1025.11	33.8673	43.7797	104.906	356.02	128.861	259.374	0	15.6946	329.587	14.0425	1074.67	47.0838	41.3016	37.9975	90.0375	104.906	142.077	258.548	1167.18	24.781	988.76	97.4717	11.5644	321.326	317.196	153.642	3.30413	0	373.366
R20004125RN01	Initial	female	14.8333	4	HR	uNB	yes	5	1	28.5	0	30.5333	high	288.06	341.653	2538.95	1040.59	2697.49	180.875	1210.3	89.321	60.2917	66.9908	381.847	64.7577	247.866	2.23303	26.7963	417.576	17.8642	1040.59	113.884	511.363	290.293	361.75	40.1945	243.4	171.943	1502.83	120.583	772.627	80.3889	6.69908	279.128	446.605	241.167	13.3982	6.69908	310.391
R20004165RN01	Initial	male	51.0667	4	HR	uNB	yes	1	1	0.533333	1	0.533333	high	292.418	4.11856	3414.29	1579.47	4052.66	317.129	770.17	20.5928	102.964	133.853	76.1933	78.2526	156.505	0	30.8892	442.745	6.17784	790.763	26.7706	53.5413	35.0077	374.789	18.5335	61.7784	253.291	1731.85	20.5928	630.139	137.972	0	212.106	362.433	481.871	16.4742	2.05928	247.114
R20004116RN01	Initial	male	60.8333	4	HR	GNB/UNB	yes	1	0	48.6333	0	48.6333	high	322.575	3.67607	2114.66	2119.25	2354.52	283.057	1887.66	23.8944	98.3348	0	483.403	92.8207	372.202	0	2.75705	286.733	5.5141	716.833	34.9226	166.342	42.2748	414.477	42.2748	238.025	367.607	3918.69	75.3594	642.393	90.0637	172.775	274.786	261.92	194.832	10.1092	1.83803	502.702
[truncated: 50 more columns]

## Sheet: Table S2
Supplemental Table 1
Gene name	Protein_Qscore	PeptideSeqs	Unique_Peptide_Num	Coverage
FASN	268.434	AALQEELQLCK;ACLDTAVENMPSLK;ADEASELACPTPK;AFDTAGNGYCR;AGLYGLPR;ALGLGVEQLPVVFEDVVLHQATILPK;CTVFHGAQVEDAFR;DGLLENQTPEFFQDVCKPK;DGVVRPLK;DIMLATGK;DNLEFFLAGIGR;DPETLVGYSMVGCQR;DPSQQELPR;DTSFEQHVLWHTGGK;EGGFLLLHTLLR;EQGVTFPSGDIQEQLIR;FCFTPHTEEGCLSER;FDASFFGVHPK;FPQLDSTSFANSR;GILADEDSSRPVWLK;GLKPSCTIIPLMK;GLVQALQTK;GMGLSLMR;GNAGQSNYGFANSAMER;GTHTGVWVGVSGSETSEALSR;GTPLISPLIK;GVDLVLNSLAEEK;GYAVLGGER;HFLLE…	61	0.3325
PRKDC	255.873	AALSALESFLK;AGLLHNILPSQSTDLHHSVGTELLSLVYK;APGLGAFR;CFGTGAAGNR;DILETHLR;DLCNTHLMR;DYVDLFR;EIFNFVLK;ELLNPVVEFVSHPSTTCR;FIQTFGK;FMNAVFFLLPK;FVPLLPGNR;FYQGFLFSEKPEK;GGSWIQEINVAEK;GLSSLLCNFTK;HDVGAYMLMYK;HGDLPDIQIK;HNLEIIK;HSSLITPLQAVAQR;HVFHPK;ICSKPVVLPK;ILDVMYSR;IPALDLLIK;KQNNFSLAMK;LATTILQHWK;LGASLAFNNIYR;LGLPGDEVDNK;LGNPIVPLNIR;LKPVELR;LLALNSLYSPK;LLEEALLR;LLNFLMK;LLPAELPAK;LLQDFNR;LLQIIER;LLQTFR;…	67	0.1688
FLNA	237.637	AEGPGLSR;AEISFEDR;AFGPGLQGGSAGSPAR;AGNNMLLVGVHGPR;AHVVPCFDASK;ALTQTGGPHVK;ANLPQSFQVDTSK;ATCAPQHGAPGPGPADASK;AWGPGLEGGVVGK;DAGEGGLSLAIEGPSK;DAGEGLLAVQITDPEGKPK;DAPQDFHPDR;DKGEYTLVVK;DLAEDAPWK;EAGAGGLAIAVEGPSK;EATTEFSVDAR;ENGVYLIDVK;ETGEHLVHVK;FGGEHVPNSPFQVTALAGDQPSVQPPLR;FNEEHIPDSPFVVPVASPSGDAR;FTIDTK;FTVETR;FVPAEMGTHTVSVK;GQHVPGSPFQFTVGPLGEGGAHK;GTVEPQLEAR;KGEITGEVR;LKPGAPLRPK;LLGWIQNK;LPQLPITNFS…	51	0.2845
CLTC	210.76	ADDPSSYMEVVQAANTSGNWEELVK;AHIAQLCEK;AHTMTDDVTFWK;ALEHFTDLYDIK;AVNYFSK;AYEFAER;CNEPAVWSQLAK;DPHLACVAYER;EAIDSYIK;EHLELFWSR;ENPYYDSR;ESNCYDPER;EVCFACVDGK;FNALFAQGNYSEAAK;GQFSTDELVAEVEK;HDVVFLITK;HELIEFR;HSSLAGCQIINYR;IAAYLFK;IHEGCEEPATHNALAK;IVLYAK;IYIDSNNNPER;KFDVNTSAVQVLIEHIGNLDR;KFNALFAQGNYSEAAK;KVGYTPDWIFLLR;LAELEEFINGPNNAHIQQVGDR;LASTLVHLGEYQAAVDGAR;LDASESLR;LECSEELGDLVK;LHIIEVGTPPTGNQPFPK;LLL…	48	0.3296
EEF2	169.997	ARPFPDGLAEDIDK;ARPFPDGLAEDIDKGEVSAR;CELLYEGPPDDEAAMGIK;CLYASVLTAQPR;DLEEDHACIPIK;DSVVAGFQWATK;EDLYLKPIQR;EGALCEENMR;EGIPALDNFLDK;EGIPALDNFLDKL;ETVSEESNVLCLSK;FSVSPVVR;FYAFGR;GEGQLGPAER;GHVFEESQVAGTPMFVVK;GPLMMYISK;IKPVLMMNK;IMGPNYTPGK;KEDLYLKPIQR;KIWCFGPDGTGPNILTDITK;KSDPVVSYR;KVEDMMK;LDSEDKDK;NMSVIAHVDHGK;NPADLPK;QFAEMYVAK;SDPVVSYR;STLTDSLVCK;TFCQLILDPIFK;TGTITTFEHAHNMR;TILMMGR;VFDAIMNFK;VFSGLVS…	38	0.4685
SPTAN1	150.672	AALLELWELR;ADVVESWIGEK;AGTFQAFEQFGQQLLAHGHYASPEIK;AINVQEEK;DLIGVQNLLK;DLMSWINGIR;DLTSWVTEMK;DVTGAEALLER;EAFLNTEDK;EANELQQWINEK;EANQQQQFNR;EELITNWEQIR;FLADFR;FLSDFR;FQFFQR;GNAMVEEGHFAAEDVK;GVIDMGNSLIER;HALLEADVAAHQDR;HQAFEAELHANADR;LAQFVEHWK;LDILDQER;LGESQTLQQFSR;LLEAQSHFR;LLEATELK;LQIASDENYKDPTNLQGK;LQTASDESYKDPTNIQSK;MQHNLEQQIQAR;NNHHEENISSK;NQALNTDNYGHDLASVQALQR;QEFAQHANAFHQWIQETR;QGFVPAAYVK;QQ…	36	0.1699
SPTBN1	160.666	ALQFLK;ALVADSHPESER;DALLLWCQMK;DASVAEAWLLGQEPYLSSR;DLDDFQSWLSR;DVEDEILWVGER;EIGQSVDEVEK;ELEAENYHDIK;ENEVLEAWK;ETWLSENQR;EVDDLEQWIAER;FANSLVGVQQQLQAFNTYR;FESLEPEMNNQASR;HLLGVEDLLQK;HNLLASK;IDDIFER;IHCLENVDK;LAEISDVWEEMK;LFDANK;LILEVHQFSR;LNDGNEYLFQAK;LQALDTGWNELHK;LSGIEER;LTTLELLEVR;LVSDGNINSDR;LVSQDNFGFDLPAVEAATK;MHTTFEHDIQALGTQVR;QIEAQEKPR;SAATWDER;SGHFEQAIK;SNAHYNLQNAFNLAEQHLGLTK;TALPAQSAATLPAR…	35	0.1768
DSP	135.687	AELIVQPELK;ANSSATETINK;AQQIHSQTSQQYPLYDLDLGK;ETQSQLETER;EYENELAK;FGDSNTVMR;GFFDPNTEENLTYLQLK;GIHNSIGDYR;GLVGIEFK;IQSQFTDAQK;IVQLKPR;LASLEELK;LASLEELKR;LEDELNR;LEYDDLR;LNDSILQATEQR;LPVEEAYK;LSSEVEALR;LTYEIEDEK;MSQLEVK;NDLNLK;NKYETEINITK;NLHSEISGK;NTLTQTTENLR;QQIQNDLNQWK;QVQNLVNK;SGDYYR;SNKPIILR;SQLQISNNR;TLELQGLINDLQR;TMIQSPSGVILQEAADVHAR;VLLQEEGTR;VQEQELTR;YEVTSGGGGTSR;YGDGIQLTR	35	0.1181
ACLY	135.103	AFDSGIIPMEFVNK;AIVWGMQTR;DYQGPLKEHEVTIFVR;EAGVFVPR;EAYPEEAYIADLDAK;EGDYVLFHHEGGVDVGDVDAK;EILIPVFK;FGGALDAAAK;FICTTSAIQNR;GQELIYAGMPITEVFK;GVTIIGPATVGGIKPGCFK;HLLVHAPEDK;IGNTGGMLDNILASK;KPASFMTSICDER;LGLVGVNLTLDGVK;LGQEATVGK;LLQDHPWLLSQNLVVKPDQLIK;LNPEDIK;LTLLNPK;LYRPGSVAYVSR;QHFPATPLLDYALEVEK;SGGMSNELNNIISR;SINNPDMR;SMGFIGHYLDQK;STTLFSR;SWLKPR;TASFSESR;TILSLMTR;VDATADYICK;VMGEVGK;VTPDTDWAR;WGDIEF…	33	0.347
EPRS1	137.313	AYVDDTPAEQMK;DNYSPGWK;DQDLEPGAPSMGAK;FDDTNPEK;FNHWELK;FVELPGAEMGK;GDIIQLQR;GMTVEGLK;GNAAWQEQLK;GSQFGQSCCLR;IDMSSNNGCMR;INEAVECLLSLK;IWAFNK;KEENLADWYSQVITK;KGDIIQLQR;KPYIWEYSR;LNLNNTVLSK;LTVAENEAETK;MFEIVFEDPK;NETSAPFK;NPEVGLKPVWYSPK;NSEPAGLETPEAK;SCQFVAVR;SLIGVEYKPVSATGAEDK;SLYDEVAAQGEVVR;TELAEPIAIRPTSETVMYPAYAK;THMVVANTMEDFQK;THVADFAPEVAWVTR;VASQGEVVR;VAVQGDVVR;VIDPVAPR;WFGFLEAQQAFQSVGTK;YVALLK;…	33	0.2414
HSPA9	133.642	AMQDAEVSK;AQFEGIVTDLIR;ASNGDAWVEAHGK;DAGQISGLNVLR;DDIENMVK;DNMALQR;DQLPADECNK;DSETGENIR;EMAGDNK;EQQIVIQSSGGLSK;EQQIVIQSSGGLSKDDIENMVK;ERVEAVNMAEGIIHDTETK;ETAENYLGHTAK;ETGVDLTKDNMALQR;GAVVGIDLGTTNSCVAVMEGK;LFEMAYK;LLGQFTLIGIPPAPR;LYSPSQIGAFVLMK;MEEFKDQLPADECNK;MKETAENYLGHTAK;NAVITVPAYFNDSQR;NTTIPTK;QAASSLQQASLK;QAVTNPNNTFYATK;SDIGEVILVGGMTR;STNGDTFLGGEDFDQALLR;TTPSVVAFTADGER;VEAVNMAEGIIHDTETK;VINE…	30	0.4934
HNRNPM	130.489	AAEVLNK;ADILEDKDGK;AFITNIPFDVK;EVFSMAGVVVR;FEPYANPTK;FESPEVAER;FGSGMNMGR;GCAVVEFK;GDFFPPERPQQLPHGLGGIGMGLGPGGQPIDANHLNK;GIGMGNIGPAGMGMEGIGFGINK;GNFGGSFAGSFGGAGGHAPGVAR;INEILSNALK;LGSTVFVANLDYK;LKEVFSMAGVVVR;MATGLER;MEEESGAPGVPSGNGAPGPK;MEESMK;MGAGLGHGMDR;MGANSLER;MGGMEGPFGGGMENMGR;MGLAMGGGGGASFDR;MGLSMER;MGLVMDR;MGPAMGPALGAGIER;MGPLGLDHMASSIER;MGPVMDR;MGQTMER;MVPAGMGAGLER;QGGGGGGGSVPGIER;VGQTIER	30	0.4904
MTHFD1	128.494	ASFITPVPGGVGPMTVAMLMQSTVESAK;AYIQENLELVEK;DVDGLTSINAGR;EHGAFDAVK;GALALAQAVQR;GDLNDCFIPCTPK;GVPTGFILPIR;IFHELTQTDK;IVGAPMHDLLLWNNATVTTCHSK;IYGADDIELLPEAQHK;LAILQVGNR;LDIDPETITWQR;LPVEDK;LVPSVNGVR;MFGIPVVVAVNAFK;MHGGGPTVTAGLPLPK;MVVASSK;QPSQGPTFGIK;TAHLDEEVNK;TAHLDEEVNKGDILVVATGQPEMVK;TDPTTLTDEEINR;THLSLSHNPEQK;TPVPSDIDISR;TTTESEVMK;VLLSALER;VVGDVAYDEAK;WMIQYNNLNLK;YSGLCPHVVVLVATVR	28	0.369
LMNA	119.908	AQHEDQVEQYK;AQNTWGCGNSLR;ASASGSGAQVGGPISSGSSASSVTVTR;DLEALLNSK;EAALSTALSEK;EDLQELNDR;EELDFQK;EGDLIAAQAR;EMAEMR;ITESEEVVSR;KEGDLIAAQAR;KLLEGEEER;LADALQELR;LALDMEIHAYR;LKDLEALLNSK;LRDLEDSLAR;LSPSPTSQR;LVEIDNGK;NIYSEELR;NSNLVGAAHEELQQSR;QLQDEMLR;QNGDDPLLTYR;SGAQASSTPLSPTR;SNEDQSMGNWQIK;TALINSTGEEVAMR;TLEGELHDLR;TVLCGTCGQPADK;VAVEEVDEEGK	27	0.4352
HSPA5	122.043	AKFEELNMDLFR;ALSSQHQAR;DAGTIAGLNVMR;DNHLLGTFDLTGIPPAPR;EFFNGK;ELEEIVQPIISK;ETAEAYLGK;ETAEAYLGKK;FEELNMDLFR;IEWLESHQDADIEDFK;IINEPTAAAIAYGLDK;IINEPTAAAIAYGLDKR;IQQLVK;ITITNDQNR;ITPSYVAFTPEGER;KVTHAVVTVPAYFNDAQR;LTPEEIER;LYGSAGPPPTGEEDTAEKDEL;NELESYAYSLK;NQLTSNPENTVFDAK;NTVVPTK;SDIDEIVLVGGSTR;SQIFSTASDNQPTVTIK;TFAPEEISAMVLTK;TKPYIQVDIGGGQTK;VEIIANDQGNR;VLEDSDLKK;VTHAVVTVPAYFNDAQR;VYEGERPLTK	27	0.474
HSP90B1	118.869	DISTNYYASQK;EEASDYLELDTIK;EEEAIQLDGLNASQIR;EFEPLLNWMK;EFGTNIK;ELISNASDALDK;ELISNASDALDKIR;FQNVAK;FQSSHHPTDITSLDQYVER;GLFDEYGSK;GTTITLVLK;GVVDSDDLPLNVSR;IADDKYNDTFWK;IYFMAGSSR;KEAESSPFVER;KYSQFINFPIYVWSSK;LGVIEDHSNR;LIINSLYK;LISLTDENALSGNEELTVK;LSLNIDPDAK;NLLHVTDTGVGMTR;SGTSEFLNK;SGYLLPDTK;SILFVPTSAPR;TDDEVVQR;TFEINPR;TVWDWELMNDIKPIWQRPSK;VFITDDFHDMMPK;YLNFVK	27	0.3985
MYH9	117.793	ADEWLMK;ADFCIIHYAGK;AGVLAHLEEER;ALEEAMEQK;ALELDSNLYR;ALEQQVEEMK;ASITALEAK;DFSALESQLQDTQELLQEENR;EDQSILCTGESGAGK;EEILAQAK;EMEAELEDER;EQADFAIEALAK;GDLPFVVPR;HSQAVEELAEQLEQTK;IAQLEEQLDNETK;LDPHLVLDQLR;LQQELDDLLVDLDHQR;LQQLFNHTMFILEQEEYQR;LVWVPSDK;NLPIYSEEIVEMYK;NMDPLNDNIATLLHQSSDK;NWQWWR;QEEEMMAK;QLEEAEEEAQR;QLLQANPILEAFGNAK;TDLLLEPYNK;TEMEDLMSSK;THEAQIQEMR;TVGQLYK;VEAQLQELQVK;VEDMAELTCLNEASVLHNLK;V…	27	0.2128
DDX3X	116.816	DKDAYSSFGSR;DLLDLLVEAK;DLMACAQTGSGK;DSLTLVFVETK;FSGGFGAR;GCHLLVATPGR;HAIPIIK;HTMMFSATFPK;HVINFDLPSDIEEYVHR;IGLDFCK;IVEQDTMPPK;KQYPISLVLAPTR;LEQELFSGGNTGINFEK;LVDMMER;MLDMGFEPQIR;QEVPSWLENMAYEHHYK;QSSGASSSSFSSSR;QYPISLVLAPTR;SDYDGIGSR;SPILVATAVAAR;SSFFSDR;TAAFLLPILSQIYSDGPGEALR;VGNLGLATSFFNER;VGSTSENITQK;VRPCVVYGGADIGQQIR;VVWVEESDK;VVWVEESDKR	26	0.4471
VCP	99.4354	AFEEAEK;AIANECQANFISIK;AIGVKPPR;DHFEEAMR;DVDLEFLAK;EMVELPLR;ESIESEIR;EVDIGIPDATGR;FGMTPSK;GDTVLLK;GGNIGDGGGAADR;GILLYGPPGTGK;GPELLTMWFGESEANVR;HPALFK;IVSQLLTLMDGLK;KGDIFLVR;LAGESESNLR;LDQLIYIPLPDEK;LEILQIHTK;LGDVISIQPCPDVK;MDELQLFR;MTNGFSGADLTEICQR;NAPAIIFIDELDAIAPK;QAAPCVLFFDELDSIAK;SVSDNDIR;YEMFAQTLQQSR	26	0.3486
COPA	105.081	CLFTLLGHLDYIR;DADSQNPDAPEGK;ETIPDIDPNAK;FDEHDGPVR;FEEAVEK;GFFEGTIASK;GHYNNVSCAVFHPR;GITGVDLFGTTDAVVK;GVNWAAFHPTMPLIVSGADDR;HAIVICNR;LDALCNIHENIR;LGEVALLQGNHQIVEMCYQR;LLQPPAPIMPLDTNWPLLTVSK;LSFLYLITGNLEK;LVGQSIIAYLQK;NLSPGAVESDVR;QELILSNSEDK;SGAWDESGVFIYTTSNHIK;SILLSVPLLVVDNK;TAATFAR;TLDLPIYVTR;TTFFHHEYPWILSASDDQTIR;VLTIDPTEFK;VWDISGLR;YAVTTGDHGIIR;YDEVLHMVR	26	0.2729
LARS1	105.604	ANGHLLLNSEK;CEFAVGYQR;DNGVVPVVK;EMVANWDSLR;EVWDYVFFK;FASEAEDK;FDDPLLGPR;FSADGMR;GTGVVTSVPSDSPDDIAALR;LHLGHTFSLSK;LYTWVEWVK;NFEATLGWLQEHACSR;NMSYQGFTK;NYMMPAK;NYPPWQHTTLSVLR;SGPASTFNDR;SLGLSDEEIVK;STGNFLTLTQAIDK;TGFFEFQAAK;VDIGDTIIYLVH;VFASELNAGIIK;VFEVNASNLEK;VIYVLPMLTIK;WQFLTLR;YQWGIMK	25	0.2236
BCAR3	117.051	AHQSESYLPIGCK;ALEMPQITR;DPHLLDPTVEYVK;DSLSSPGNFVLTCQWK;DSMGDLYSFSALMK;ERPWEPAAAQMEK;FLPPENKPLETAMLK;FMAEAADSYR;GEFVTPLLETVSSFRPNEFESK;HGETFTFR;HQYTQTAILYEK;LLWGSK;LPSCAQGSHTELLTAK;LSLTMGGVQAR;NDQSCEIMLNHLATAR;NMGVSSGLELITLPHGHQLR;QAVTFEGTDMWEK;QLKPFSK;QNSPVTQDGIQESPWQDR;QVSENLVQR;RPISQQSGAIIFQPINR;SGSQPACLDHMQDR;SPLAEHRPDAYQDVSIHGTLPR;TGSEPALSPAVVR;VIAQHVLSMDCR	25	0.4109
IARS1	113.114	AEPDHMVLGK;APLKPYPVSPSDK;AVPSWFVR;DVLLPWYNAYR;EIVVIHQDPEALK;ESVDHLTIPSR;FGNWLK;FLIQNVLR;LESDYEILER;LMAPYTPFLTELMYQNLK;LYTVVPR;NNDLCYWVPELVR;NVIVNGLVLASDGQK;QLSSEELEQFQK;TESAVSQMQSVIELGR;TGTIVVEGHELHDEDIR;TVYVSVLPTTADF;VCMDFNIIR;VENMVDQLLR;VLIDPVSVQDK;WIDFDNDYK;YAHQSGFHVDR;YGADALR;YIIEELNVR;YRPLFDYFLK	25	0.2195
PKM	107.275	AEGSDVANAVLDGADCIMLSGETAK;AGKPVICATQMLESMIK;CDENILWLDYK;DPVQEAWAEDVDLR;EAEAAIYHLQLFEELR;EAEAAIYHLQLFEELRR;GADFLVTEVENGGSLGSK;GDLGIEIPAEK;GDYPLEAVR;GSGTAEVELK;GSGTAEVELKK;ITLDNAYMEK;IYVDDGLISLQVK;KGDVVIVLTGWRPGSGFTNTMR;LAPITSDPTEATAVGAVEASFK;LDIDSPPITAR;LNFSHGTHEYHAETIK;MQHLIAR;NTGIICTIGPASR;RFDEILEASDGIMVAR;SGMNVAR;TATESFASDPILYRPVAVALDTK;VFLAQK;VNFAMNVGK	24	0.58
HSPA4	108.694	AESEEMETSQAGSK;AGGIETIANEYSDR;DKLSGEYEK;ELSTTLNADEAVTR;EMLNLYIENEGK;FLEMCNDLLAR;GCALQCAILSPAFK;KFDEVLVNHFCEEFGK;KPVVDCVVSVPCFYTDAER;LEDTENWLYEDGEDQPK;LKETAESVLK;LNLQNK;MDQPPQAK;MQVDQEEPHVEEQQQQTPAENK;NAVEEYVYEMR;NKEDQYDHLDAADMTK;NLGQPIK;NTVQGFK;QDLPALEEKPR;QIQQYMK;SNLAYDIVQLPTGLTGIK;STNEAMEWMNNK;VLTFYR;VTYMEEER;WNSPAEEGSSDCEVFSK	24	0.3643
UBA1	107.401	AAVATFLQSVQVPEFTPK;AENYDIPSADR;ALPAVQQNNLDEDLIR;DEFEGLFK;DNPGVVTCLDEAR;GLGVEIAK;GNVQVVIPFLTESYSSSQDPPEK;HQYYNQEWTLWDR;IHVSDQELQSANASVDDSR;KPLLESGTLGTK;LDQPMTEIVSR;LQTSSVLVSGLR;NFPNAIEHTLQWAR;NGSEADIDEGLYSR;NIILGGVK;QFLDYFK;QFLFRPWDVTK;QLYVLGHEAMK;QMNPHIR;SDTAAAAVR;SLVASLAEPDFVVTDFAK;VGEFCHNR;YFLVGAGAIGCELLK	23	0.2703
MB21D2	103.716	AASLGCNNKPAFPELDFR;AISPYHLR;ALEIHTAK;DCCTIVDHINGATNYFFSPTK;DFIFSMLGMVQK;EGVVDLDLDELNVYAR;GSTTSIPSPQSDGGDPNQPDDR;GTDYDMDFTLLVPALK;GWPAVAQSWLMENHFWDGK;HSALCHSWLSLR;ITEEEVISGFYLVPACSYK;KLQQLVTENPGK;LFDEGTISK;LIQEFTK;LPVANEYLLLSGGVR;LQQLVTENPGK;MCPNYFIPQCNMLEHLSEETVMLHAR;MLYDIVPVVSFK;NQPVTLDMR;SDPAEHLR;SISVFINPDDVTRPHFR;SMMLWACDR;WKDCCTIVDHINGATNYFFSPTK	23	0.6049
PDIA4	93.8802	AATQFWR;DKDPPIPVAK;DLGLSESGEDVNAAILDESGK;EFVTAFK;EVSQPDWTPPPEVTLVLTK;FAMEPEEFDSDTLR;FDVSGYPTIK;FHHTFSTEIAK;FIEEHATK;GESDPAYQQYQDAANNLR;GRPYDYNGPR;KGQAVDYEGSR;LAPEYEK;MDATANDVPSDR;QFAPEYEK;QLEPVYNSLAK;SHMMDVQGSTQDSAIK;SPPIPLAK;TFDSIVMDPK;TQEEIVAK;VDATAETDLAK;VEGFPTIYFAPSGDK;YGIVDYMIEQSGPPSK	23	0.4155
HSPD1	109.218	AAVEEGIVLGGGCALLR;ALMLQGVDLLADAVAVTMGPK;DDAMLLK;EIGNIISDAMK;GVMLAVDAVIAELKK;GYISPYFINTSK;IGIEIIKR;IMQSSSEVGYDAMAGDFVNMVEK;IPAMTIAK;IQEIIEQLDVTTSEYEK;ISSIQSIVPALEIANAHR;KGVITVK;KISSIQSIVPALEIANAHR;LSDGVAVLK;LVQDVANNTNEEAGDGTTTATVLAR;NAGVEGSLIVEK;QSKPVTTPEEIAQVATISANGDK;TLNDELEIIEGMK;VGEVIVTK;VGGTSDVEVNEK;VGGTSDVEVNEKK;VGLQVVAVK;VTDALNATR	23	0.4991
PARP1	104.825	AEPVEVVAPR;AQNDLIWNIK;ASLCISTK;EDAIEHFMK;FYTLIPHDFGMK;GFSLLATEDK;GGAAVDPDSGLEHSAHVLEK;GGSDDSSKDPIDVNYEK;GIYFADMVSK;HPDVEVDGFSELR;KGDEVDGVDEVAK;KPPLLNNADSVQAK;LEQMPSKEDAIEHFMK;LQLLEDDK;MAIMVQSPMFDGK;MIFDVESMK;NTHATTHNAYDLEVIDIFK;QQVPSGESAILDR;SDAYYCTGDVTAWTK;SLQELFLAHILSPWGAEVK;TTNFAGILSQGLR;VVSEDFLQDVSASTK	22	0.2732
VIM	97.1815	DGQVINETSQHHDDLE;DNLAEDIMR;EEAENTLQSFR;EKLQEEMLQR;EMEENFAVEAANYQDTIGR;ETNLDSLPLVDTHSK;GTNESLER;ILLAELEQLK;ILLAELEQLKGQGK;ISLPLPNFSSLNLR;KVESLQEEIAFLK;LQDEIQNMK;LQEEMLQR;QDVDNASLAR;QQYESVAAK;QVDQLTNDK;QVQSLTCEVDALK;SLYASSPGGVYATR;TYSLGSALRPSTSR;VELQELNDR;VESLQEEIAFLK	21	0.4635
CAND1	99.0645	AADIDQEVK;ADVFHAYLSLLK;ALTLIAGSPLK;DLLDTVLPHLYNETK;EGPAVVGQFIQDVK;FCNVDDDELR;FMATNDLMTELQK;HTVDDGLDIR;IDLRPVLGEGVPILASFLR;IIPLVVK;ITSEALLVTQQLVK;LGTLSALDILIK;LSTLCPSAVLQR;LTLIDPETLLPR;LTSAIAK;MLTGPVYSQSTALTHK;MTSSDKDFR;NCIGDFLK;TLEDPDLNVR;TYIQCIAAISR;VIRPLDQPSSFDATPYIK	21	0.2024
CCT4	84.3654	AFADAMEVIPSTLAENAGLNPISTVTELR;ALIAGGGAPEIELALR;AYILNLVK;DALSDLALHFLNK;ETLLNSATTSLNSK;FSNISAAK;GDVTITNDGATILK;GIEILTDMSRPVELSDR;GIHPTIISESFQK;IDDVVNTR;IGLIQFCLSAPK;LGGTIDDCELVEGLVLTQK;LVIEEAER;MLVELSK;QMQVLHPAAR;SIHDALCVIR;TAGINVR;TDMDNQIVVSDYAQMDR;TGCNVLLIQK;VIDPATATSVDLR	20	0.4694
CSE1L	89.1682	ANIVHLMLSSPEQIQK;ATIELCSTHANDASALR;EHDPVGQMVNNPK;FQSGDFHVINGVLR;GSNTIASAAADK;HKDAAIYLVTSLASK;ICAVGITK;IHLAQSLHK;IPGLLGVFQK;IVEDEPNK;LLQAFLER;LLQTDDEEEAGLLELLK;LSTACPGR;QIFILLFQR;QLSDAISIIGR;SNELWTEIK;SQICDNAALYAQK;VIVPNMEFR;YDEEFQR;YIMIFR	20	0.2255
EIF3A	83.0689	ANEFLEVGK;AVEDIHGLFSLSK;EDAPIGPHLQSMPSEQIR;EGLYQYK;FCLQYTR;FLWESYR;FNVLQYVVPEVK;IGLINDMVR;IHEPIMLK;ILQEHEQIK;LATLLGLQAPPTR;LEEIPLIK;LLLTPWVK;LLQQVSQIYQSIEFSR;QCLDLLR;QPALDVLYDVMK;QSVYEEK;SGNALFHASTLHR;TLSFGSDLNYATR;VLLATLSIPITPER	20	0.152
HSPA8	96.4162	ARFEELNADLFR;CNEIINWLDK;DAGTIAGLNVLR;DNNLLGK;EIAEAYLGK;FDDAVVQSDMK;FEELNADLFR;FELTGIPPAPR;GPAVGIDLGTTYSCVGVFQHGK;HWPFMVVNDAGRPK;IINEPTAAAIAYGLDK;IINEPTAAAIAYGLDKK;ITITNDK;ITITNDKGR;LDKSQIHDIVLVGGSTR;LLQDFFNGK;LLQDFFNGKELNK;MKEIAEAYLGK;MVNHFIAEFK;MVNHFIAEFKR;NQVAMNPTNTVFDAK;NSLESYAFNMK;NTTIPTK;QTQTFTTYSDNQPGVLIQVYEGER;RFDDAVVQSDMK;SFYPEEVSSMVLTK;SINPDEAVAYGAAVQAAILSGDK;SQIHDIVLVGGSTR;TTPSYVAFTDTER…	19	0.5015
ALDH18A1	85.0407	DEILLANK;DNDSLAAR;EAVQLVNTR;EMAIPVLEAR;FASYLTFSPSEVK;GDECGLALGR;GPVGLEGLLTTK;HEILLSQSVR;LASIVEQVSVLQNQGR;LNSLAIGLR;LRHEILLSQSVR;LSLSTSK;MIDLIIPR;NLNGTLHELLR;QIAASSQDSVGR;VGMGGMEAK;VGTFFSEVKPAGPTVEQQGEMAR;VSGHVITDIVEGK;YLHENLPIPQR	19	0.2528
PGK1	83.8273	ACANPAAGSVILLENLR;AGGFLMK;AHSSMVGVNLPQK;ALESPERPFLAILGGAK;ALMDEVVK;DCVGPEVEK;FCLDNGAK;FHVEEEGK;GCITIIGGGDTATCCAK;IQLINNMLDK;ITLPVDFVTADK;KELNYFAK;LGDVYVNDAFGTAHR;LTLDKLDVK;SVVLMSHLGRPDGVPMPDK;TGQATVASGIPAGWMGLDCGPESSK;VLNNMEIGTSLFDEEGAK;YAEAVTR;YSLEPVAVELK	19	0.5707
XRCC6	84.8835	DIISIAEDEDLR;DLLAVVFYGTEK;DSLIFLVDASK;DTGIFLDLMHLK;EETEELK;ELVYPPDYNPEGK;FDDPGLMLMGFKPLVLLK;ILELDQFK;IMATPEQVGK;IMLFTNEDNPHGNDSAK;IQVTPPGFQLVFLPFADDK;IQVTPPGFQLVFLPFADDKR;KPGGFDISLFYR;KQELLEALTK;NIPPYFVALVPQEEELDDQK;QELLEALTK;SDSFENPVLQQHFR;TFNTSTGGLLLPSDTK;VHFEESSK	19	0.3612
NCL	77.3222	ALELTGLK;ALVATPGK;EAMEDGEIDGNK;ESFDGSVR;EVFEDAAEIR;FGYVDFESAEDLEK;GFGFVDFNSEEDAK;GIAYIEFK;GLSEDTTEETLK;GLSEDTTEETLKESFDGSVR;LELQGPR;NSTWSGESK;QGTEIDGR;QKVEGTEPTTAFNLFVGNLNFNK;VAVATPAK;VEGTEPTTAFNLFVGNLNFNK;VTLDWAKPK;VTQDELK;VVVSPTK	19	0.2423
XRCC5	88.7868	ANPQVGVAFPHIK;DQVTAQEIFQDNHEDGPTAK;EDIIQGFR;EEASGSSVTAEEAK;EPLPPIQQHIWNMLNPPAEVTTK;ETVYCLNDDDETEVLK;FFMGNQVLK;KVITMFVQR;KYAPTEAQLNAVDALIDSMSLAK;LFQCLLHR;LGGHGPSFPLK;LTIGSNLSIR;SQLDIIIHSLK;SQLDIIIHSLKK;SSQVQR;TDTLEDLFPTTK;TLFPLIEAK;VDEEQMK;YAPTEAQLNAVDALIDSMSLAK	19	0.2869
SND1	82.0542	ADDADEFGYSR;DTNGENIAESLVAEGLATR;DTPDEPWAFPAR;DYVAPTANLDQK;EGLVMVEVR;EVEVEVESMDK;FFTESR;GDVGLGLVK;IHVFYIDYGNR;LGTLSPAFSTR;LNLWR;LNSGDYK;NDIASHPPVEGSYAPR;NLPGLVQEGEPFSEEATLFTK;QFLPFLQR;SLLSAEEAAK;SSHYDELLAAEAR;VMQVLNADAIVVK;VNVTVDYIRPASPATETVPAFSER	19	0.2505
ATIC	84.3835	AFTHTAQYDEAISDYFR;ANYWWLR;DAGLAVR;DVSELTGFPEMLGGR;GVSQMPLR;HVSPAGAAVGIPLSEDEAK;LDFNLIR;NGQVIGIGAGQQSR;NIPEDNADMAR;NLTALGLNLVASGGTAK;SGVAYIAAPSGSAADK;SLFSNVVTK;TGLVEFAR;TLFGLHLSQK;TLHPAVHAGILAR;TLTPISAAYAR;VVACNLYPFVK;YGMNPHQTPAQLYTLQPK;YTQSNSVCYAK	19	0.3868
CUL5	81.7663	AYLDSTER;EDILEFIK;EEENEGIVQLR;EQIEWLIEHK;ETILAECQGMIK;EVGMPADYVNK;ILNAGAWSR;ISFENLK;LATELPDAELR;LKEVLLVLK;LMLDTWNESIFSNIK;LQDSAMK;QVLLYEPQVNSPK;SNVEDSIVR;TLWSLVAFPK;TQAPSYLQQNGVQNYMK;TQEAIIQIMK;VLSHQDDTALLK;YVEQLLTLFNR	19	0.2564
TARS1	85.4285	ADMETLQR;AELNPWPEYIYTR;ETLLAMFK;FNLTYVSHDGDDK;FNLTYVSHDGDDKK;GCLDFLR;GFQEVVTPNIFNSR;IYGISFPDPK;LEMYNILK;LNLSTRPEK;MGGEEKPIGAGEEK;MIAILTENYGGK;NELSGALTGLTR;QLENSLNEFGEK;QVDAESWK;QVMVVPVGPTCDEYAQK;TISETIER;VNTPTTTVYR;WPFWLSPR	19	0.2656
COPB2	88.86	AAESLADPTEYENLFPGLK;DNNQFASASLDR;EAFVVEEWVK;ETHADLWPAK;GSNNVALGYDEGSIIVK;GVNCIDYYSGGDKPYLISGADDR;IWDYQNK;IWHSSTYR;LESTLNYGMER;LPEAAFLAR;QLAELAISK;QQALTVSTDPEHR;SFGSAQEFAWAHDSSEYAIR;SVNGLAFYDWDNTELIR;TFEVCDLPVR;TYLPSQVSR;VHMFEAHSDYIR;VLPTIPK;VWQLGSSSPNFTLEGHEK	19	0.266
XPO1	79.1661	AIIASNIMYIVGQYPR;AVGHPFVIQLGR;DTDSINLYK;FLNVPMFR;LHNQVNGTEWSWK;LISGWVSR;LNMILVQILK;MAKPEEVLVVENDQGEVVR;MAQEVLTHLK;NVDILK;NVDILKDPETVK;QLGSILK;QLLDFSQK;QLYLPMLFK;QMLPLNTNIR;SAFPHLQDAQVK;TSSDPTCVEK;YMLLPNQVWDSIIQQATK;YYGLQILENVIK	19	0.1895
HSP90AA1	83.0903	ADLINNLGTIAK;APFDLFENR;DNSTMGYMAAK;DQVANSAFVER;EDQTEYLEER;EGLELPEDEEEK;EKYIDQEELNK;ELHINLIPNK;ELHINLIPNKQDR;ELISNSSDALDK;EMLQQSK;FYEQFSK;HFSVEGQLEFR;HIYYITGETK;HSQFIGYPITLFVEK;KHGLEVIYMIEPIDEYCVQQLK;KHLEINPDHSIIETLR;LGIHEDSQNR;LVTSPCCIVTSTYGWTANMER;RAPFDLFENR;SLTNDWEDHLAVK;TDTGEPMGR;TLTIVDTGIGMTK;TLVSVTK;VILHLK;YESLTDPSK;YESLTDPSKLDSGK;YIDQEELNK;YYTSASGDEMVSLK	18	0.4057
CCT3	82.3819	ACTILLR;ALDDMISTLK;AMTGVEQWPYR;AVAQALEVIPR;EDDVGTGAGLLEIK;EIQVQHPAAK;ELGIWEPLAVK;GESQTDIEITR;GISDLAQHYLMR;IGDEYFTFITDCK;IPGGIIEDSCVLR;IVLLDSSLEYK;IVSRPEELR;KGESQTDIEITR;MLLDPMGGIVMTNDGNAILR;MVQFEENGR;MVQFEENGRK;WSSLACNIALDAVK	18	0.345
CCT8	86.3674	AIADTGANVVVTGGK;APGFAQMLK;AVDDGVNTFK;DIDEVSSLLR;DMLEAGILDTYLGK;ETEGDVTSVK;FAEAFEAIPR;GSTDNLMDDIER;HFSGLEEAVYR;ILGSGISSSSVLHGMVFK;LATNAAVTVLR;LFVTNDAATILR;LYAVHQEGNK;QITSYGETCPGLEQYAIK;QYGNEVFLAK;TAEELMNFSK;TAYGPNGMNK;VADMALHYANK	18	0.385
TCP1	81.2457	AFHNEAQVNPER;DCLINAAK;FATEAAITILR;GANDFMCDEMER;HGSYEDAVHSGALND;IACLDFSLQK;ICDDELILIK;IHPTSVISGYR;LGVQVVITDPEK;LLEVEHPAAK;NADELVK;QAGVFEPTIVK;SLLVIPNTLAVNAAQDSTDLVAK;SQNVMAAASIANIVK;TSASIILR;WIGLDLSNGKPR;YFVEAGAMAVR;YPVNSVNILK	18	0.3741
ADAR	76.5259	DGSAFEDGLR;DINAVLIDMER;FLYSELMK;FVYQAK;HPFIVNHPK;ILAAIIMK;KNIFLLFK;LGNSCEFR;LVDQSGPPHEPK;MGFTEVTPVTGASLR;NIFLLFK;QGTTPPIWHLTDK;SVTLGYLFSQGHLTR;TLPLTGSTFHDQIAMLSHR;VENGQEPVIK;VLIGENEK;VSIYDSK;YLNTNPVGGLLEYAR	18	0.1485
MCM6	69.6075	ASSAAGLTAAVVR;DFYVAFQDLPTR;FLLDTNK;FVDFQK;GVLLMLFGGVPK;IQETQAELPR;ISNLIVLHLR;IVDLHSR;LGFSEYCR;LTHYDHVLIELTQAGLK;LVFLACCVAPTNPR;NLYHNLCTSLFPTIHGNDEVK;QNINLSAPIMSR;SLEVILR;TSILAAANPISGHYDR;VFEMSQDK;VYSLDDIR;YLQLAEELIRPER	18	0.2448
TUFM	81.2021	DKPHVNVGTIGHVDHGK;DLEKPFLLPVEAVYSVPGR;EHLLLAR;ELAMPGEDLK;ELLTEFGYK;FNLILR;GITINAAHVEYSTAAR;GLVMVKPGSIKPHQK;GTVVTGTLER;KGDECELLGHSK;KYEEIDNAPEER;LLDAVDTYIPVPAR;QIGVEHVVVYVNK;TIGTGLVTNTLAMTEEEK;TTLTAAITK;TVVTGIEMFHK;VEAQVYILSK;YEEIDNAPEER	18	0.4602
TFRC	78.7106	AFTYINLDK;ANVTKPK;AVLGTSNFK;DENLALYVENQFR;DSAQNSVIIVDK;EAGSQKDENLALYVENQFR;EEPGEDFPAAR;HPVTGQFLYQDSNWASK;ILNIFGVIK;LLNENSYVPR;LTTDFGNAEK;LTVSNVLK;LYWDDLK;QVDGDNSHVEMK;SAFSNLFGGEPLSYTR;SSGLPNIPVQTISR;VEYHFLSPYVSPK;VSASPLLYTLIEK	18	0.2579
GANAB	80.6527	DAQHYGGWEHR;DVHNIYGLYVHMATADGLR;FGAVWTGDNTAEWDHLK;GLLEFEHQR;IDELEPR;LSFQHDPETSVLVLR;LVAIVDPHIK;MMDYLQGSGETPQTDVR;NLGLYVK;QYASLTGTQALPPLFSLGYHQSR;REPWLLPSQHNDIIR;SGGMERPFVLAR;TCEESSFCK;VLLVLELQGLQK;VTEGGEPYR;VVIIGAGKPAAVVLQTK;YFTWDPSR;YSLLPFWYTLLYQAHR	18	0.2468
DDB1	68.338	ALVSEWK;ALYYLQIHPQELR;EVGMYGK;GDFILVGDLMRSVLLLAYKPMEGNFEEIAR;IAVMELFRPK;IEVQDTSGGTTALRPSASTQALSSSVSSSK;LEELHVIDVK;LFMLLLEK;LLASINSTVR;LPSFELLHK;LQTVAEK;LVFSNVNLK;LYDGLFK;QSTIVCHNR;VTLGTQPTVLR;YLAIAPPIIK;YLLGDMEGR;YNACILEYK	18	0.1798
HSP90AB1	80.1258	ADLINNLGTIAK;APFDLFENK;CLELFSELAEDKENYK;DNSTMGYMMAK;EDQTEYLEER;EGLELPEDEEEK;EKYIDQEELNK;ELISNASDALDK;ELISNASDALDKIR;EMLQQSK;FYEAFSK;GFEVVYMTEPIDEYCVQQLK;HFSVEGQLEFR;HLEINPDHPIVETLR;HSQFIGYPITLYLEK;IDIIPNPQER;KHLEINPDHPIVETLR;KHSQFIGYPITLYLEK;LGIHEDSTNR;LVSSPCCIVTSTYGWTANMER;NPDDITQEEYGEFYK;RAPFDLFENK;SIYYITGESK;SLTNDWEDHLAVK;SLVSVTK;VILHLK;YESLTDPSK;YESLTDPSKLDSGK;YHTSQSGDEMTSLSEYVSR;YIDQEELNK	17	0.4116
MCM3	69.2963	AILCLLLGGVER;DHQTITIQEMPEK;DIFDQLAK;DLENGSHIR;EAHAQSIGMNR;EISDHVLR;GDINILLIGDPSVAK;GGYTSGTFR;LIVNVNDLR;LLNNAFEELVAFQR;LTESINR;MVSAAFMK;SKDIFDQLAK;SLAPSIHGHDYVK;TAIHEVMEQGR;VALLDVFR;VELSESR	17	0.203
MCM7	72.2714	ALLLLLVGGVDQSPR;EDVNEAIR;FSEAEQR;GSSGVGLTAAVLR;IAQPGDHVSVTGIFLPILR;LMMEQR;LSTALAR;MQEHSDQVPVGNIPR;QIAEEDFYEK;SEDDESGAGELTR;SITVLVEGENTR;SLEQNIQLPAALLSR;SPQNQYPAELMR;SQLLSYIDR;TAIHEVMEQQTISIAK;TQRPADVIFATVR;YGNQLVR	17	0.274
HSPA1A	80.3157	AAAIGIDLGTTYSCVGVFQHGK;ATAGDTHLGGEDFDNR;DAGVIAGLNVLR;ELEQVCNPIISGLYQGAGGPGPGGFGAQGPK;FEELCSDLFR;FGDPVVQSDMK;HWPFQVINDGDKPK;IINEPTAAAIAYGLDR;ITITNDK;ITITNDKGR;KFGDPVVQSDMK;LLQDFFNGR;LVNHFVEEFK;LVNHFVEEFKR;NALESYAFNMK;NQVALNPQNTVFDAK;SAVEDEGLK;TTPSYVAFTDTER;VEIIANDQGNR;VQVSYK;YKAEDEVQR	17	0.3682
DPYSL2	84.2438	AITIANQTNCPLYITK;DHGVNSFLVYMAFK;DIGAIAQVHAENGDIIAEEQQR;DNFTLIPEGTNGTEER;FQLTDCQIYEVLSVIR;FQMPDQGMTSADDFFQGTK;GLYDGPVCEVSVTPK;GSPLVVISQGK;GTVVYGEPITASLGTDGSHYWSK;ILDLGITGPEGHVLSRPEEVEAEAVNR;IVLEDGTLHVTEGSGR;KPFPDFVYK;MDENQFVAVTSTNAAK;MSVIWDK;MVIPGGIDVHTR;NLHQSGFSLSGAQIDDNIPR;QIGENLIVPGGVK;SSAEVIAQAR;THNSSLEYNIFEGMECR;VFNLYPR	17	0.535
MAP1B	71.4374	ASLTLFCPEEGDWK;ASTTLDIK;ASVLFDTMQHHLALNR;AVLDALLEGK;EMQYFMQQWTGTNK;EWYQETHEK;GAESPFEEK;HNLQDFINIK;LEMYVLNPVK;MSISEGTVSDK;SSYYVVSGNDPAAEEPSR;SVGNTIDPVILFQK;SVNFSLTPNEIK;SWDTNLIECNLDQELK;TPEDGDYSYEIIEK;TSDVGGYYYEK;VLFPGNSTQYNILEGLEK	17	0.0867
TRIM59	70.8646	ELNDTLEQK;HNFEEELTCPICYSIFEDPR;ILKEEWSR;LLEQLTDTHWTDLTHLIEK;LVCGHCLTIGQHHGHPIDDLQSAYLK;MIQGDKEAVLQYFK;MSCSWPGKDEK;NCLENILQASGNFYIWRPLR;NILCHIFYLLK;QHVQILK;QPLNVYCLLDK;QPLNVYCLLDKK;QRPLPEVQPVEIYPR;SFLTALCDVGNLINQEYTPQIER;SITEIAPTGIESLPVNFALR;VLPCSHTFCR;YQQEDHPDIVTCPEHYR	17	0.6005
HNRNPK	74.1203	DLAGSIIGK;DYDDMSPR;GGDLMAYDR;GSDFDCELR;GSYGDLGGPIITTQVTIPK;IDEPLEGSEDR;IILDLISESPIK;IIPTLEEGLQLPSPTATSQLPLESDAVECLNYQHYK;IITITGTQDQIQNAQYLLQNSVK;ILLQSK;LFQECCPHSTDR;LLIHQSLAGGIIGVK;NLPLPPPPPPR;NTDEMVELR;RPAEDMEEEQAFK;TDYNASVSVPDSSGPER;VVLIGGKPDR	17	0.4946
HYOU1	77.1871	AEAGPEGVAPAPEGEK;DAVITVPVFFNQAER;DAVVYPILVEFTR;EVQYLLNK;FPEHELTFDPQR;GVGDSFK;LAGLFNEQR;LYQPEYQEVSTEEQR;MGPYPQR;NINADEAAAMGAVYQAAALSK;QADNPHVALYQAR;TLGGLEMELR;TVLSANADHMAQIEGLMDDVDFK;VAIVKPGVPMEIVLNK;VQEVLLK;YFQHLLGK;YPDYESK	17	0.2072
LMNB1	83.5131	AEHDQLLLNYAK;AGGPTTPLSPTR;ALYETELADAR;DAALATALGDK;DAALATALGDKK;DQMQQQLNDYEQLLDVK;EELEQTYHAK;EELMESR;ESDLNGAQIK;EYEAALNSK;IESLSSQLSNLQK;KLLEGEEER;LAQALHEMR;LAVYIDK;LSSEMNTSTVNSAR;LYKEELEQTYHAK;NQNSWGTGEDVK;QLADETLLK;VDLENR	17	0.3106
DDX5	73.972	APILIATDVASR;DGWPAMGIHGDK;DWVLNEFK;EANQAINPK;ELAQQVQQVAAEYCR;FGNPGEK;FVINYDYPNSSEDYIHR;GDGPICLVLAPTR;GGFNTFR;GLDVEDVK;GYSSLLK;LLQLVEDR;LMEEIMSEK;MLDMGFEPQIR;NFYQEHPDLAR;QTLMWSATWPK;QVSDLISVLR;STCIYGGAPK;TAQEVETYR;TIVFVETK;TLSYLLPAIVHINHQPFLER;TTYLVLDEADR;WNLDELPK	17	0.3925
DARS1	70.1266	ADEVVWVR;AYIDSFR;EIMDAAEDYAK;ESIVDVEGVVR;FGAPPHAGGGIGLER;IHDPQLLTER;IISAASEGGANVFTVSYFK;IYVISLAEPR;LLGHLVK;LQSGICHLFR;NNAYLAQSPQLYK;QCFLVLR;QSNSYDMFMR;QTSMFPR;VFSIGPVFR;VTMLFLGLHNVR;YGISSMIQSQEKPDR	17	0.3613
COPB1	74.398	AAAQCYIDLIIK;DLQHPNEFIR;EAELLEPLMPAIR;EDIQSVMTEIR;FVLPLQDHTIK;KPITDDDVDR;LPGLLMTIIR;MLEVFHAIK;MLIVEK;NAFMMLIHADQDR;NVTVQPDDPISFMQLTAK;QSLSHMLSAK;SLGEIPIVESEIK;TLQLALDLVSSR;VLQDLVMDILR;VLSECSPLMNDIFNK;YVALVQEK	17	0.2015
ALDOA	65.2284	AAQEEYVK;ALANSLACQGK;ALQASALK;ALSDHHIYLEGTLLKPNMVTPGHACTQK;CQYVTEK;DGADFAK;ELSDIAHR;FSHEEIAMATVTALR;GVVPLAGTNGETTTQGLDGLSER;IGEHTPSALAIMENANVLAR;KELSDIAHR;LQSIGTENTEENR;LQSIGTENTEENRR;PYQYPALTPEQK;QLLLTADDR;TVPPAVTGITFLSGGQSEEEASINLNAINK;VLAAVYK;VNPCIGGVILFHETLYQK;YASICQQNGIVPIVEPEILPDGDHDLK;YTPSGQAGAAASESLFVSNHAY	16	0.7555
ENO1	73.3171	AAVPSGASTGIYEALELR;DATNVGDEGGFAPNILENK;DATNVGDEGGFAPNILENKEGLELLK;FTASAGIQVVGDDLTVTNPK;GNPTVEVDLFTSK;HIADLAGNSEVILPVPAFNVINGGSHAGNK;IEEELGSK;IGAEVYHNLK;LAMQEFMILPVGAANFR;LAQANGWGVMVSHR;LMIEMDGTENK;LNVTEQEK;SGKYDLDFK;TIAPALVSK;VVIGMDVAASEFFR;YDLDFK;YISPDQLADLYK;YNQLLR	16	0.5184
FSCN1	70.4404	EVPGPDCR;FLIVAHDDGR;KVTGTLDANR;LINRPIIVFR;LSCFAQTVSPAEK;NASCYFDIEWR;QIWTLEQPPDEAGSAAVCLR;VGKDELFALEQSCAQVVLQAANER;VNASASSLK;VTGTLDANR;WSLQSEAHR;YLAADKDGNVTCER;YLAPSGPSGTLK;YLTAEAFGFK;YSVQTADHR;YWTLTATGGVQSTASSK	16	0.3773
P4HB	66.3741	DGVVLFK;ENLLDFIK;ILEFFGLK;ITEFCHR;KSNFAEALAAHK;LKAEGSEIR;MDSTANEVEAVK;NFEDVAFDEK;SNFAEALAAHK;TAAESFK;THILLFLPK;TVIDYNGER;VDATEESDLAQQYGVR;VHSFPTLK;YKPESEELTAER;YQLDKDGVVLFK	16	0.2736
HADHB	69.9086	AALTGLLHR;AMDSDWFAENYMGR;AQDEGLLSDVVPFK;AQDEGLLSDVVPFKVPGK;DFMYVSQDPK;DLMPHDLAR;EAALGAGFSDK;FNFLAPELPAVSEFSTSETMGHSADR;FNNWGGSLSLGHPFGATGCR;LAAAFAVSR;LEQDEYALR;LKPAFIKPYGTVTAANSSFLTDGASAMLIMAEEK;LMLDLNK;NVVVVDGVR;TPFLLSGTSYK;VGLPPLEK	16	0.4304
DDX1	73.8751	DGFVALSK;DNTRPGANSPEMWSEAIK;EAQTSFLHLGYLPNQLFR;ELLIIGGVAAR;FGFGFGGTGK;FLPNAPK;FNFGEEEFK;GEDSVPDTVHHVVVPVNPK;GHVDILAPTVQELAALEK;GIDIHGVPYVINVTLPDEK;IDCDNLEQYFIQQGGGPDK;LDDLVSTGK;MDQAIIFCR;TGASVLNK;VWYHVCSSR;WQMNPYDR	16	0.2689
CSDE1	70.8117	DGFGFIK;DVEGSTSPQIGDK;EAFGFIER;EATFSNPK;EMGVIAAMR;GEVYPFGIVGMANK;GPDNSMGFGAER;INFVIDNNK;LLGYVATLK;LTIAFQAK;NIMLLK;NITLDDASAPR;NQNDPLPGR;QEILPEER;THSVNGITEEADPTIYSGK;VTLLEGDHVR	16	0.2005
NUP93	70.9654	DNALLSAIEESR;EALQYFYFLR;EFDMILGK;GLDISHISQR;LLMLYTR;LLSPVVPQISAPQSNK;NMALSIAER;QALAYLEQSYK;QIYIYNEK;SFLNIK;SISDMWTMVK;SSLDNIEMAYAR;TEDYLWLK;TFGMAEEYHR;TLITFAGMIPYR;TWFQEYMNSK	16	0.1941
OGDH	60.5827	ELEQIFCQFDSK;FEEFLQR;FGLEGCEVLIPALK;IEQLSPFPFDLLLK;KPLIIFTPK;LEAADEGSGDVK;LNVLANVIR;LVEDHLAVQSLIR;NQGYYDYVKPR;QILLPFR;QKPVLQK;SWDIFFR;THLTELQR;VAAEWR;VFHLPTTTFIGGQESALPLR;YHLGMYHR	16	0.1603
LDHB	60.1878	DDEVAQLK;DYSVTANSK;FIIPQIVK;GEMMDLQHGSLFLQTPK;GLTSVINQK;IHPVSTMVK;ITVVGVGQVGMACAISILGK;IVADKDYSVTANSK;IVVVTAGVR;LIAPVAEEEATVPNNK;LKDDEVAQLK;LKGEMMDLQHGSLFLQTPK;LNLVQR;MVVESAYEVIK;NVNVFK;SADTLWDIQK;VIGSGCNLDSAR	15	0.476
FHL2	63.8164	CAGCTNPISGLGGTK;CSLSLVGR;DDFAYCLNCFCDLYAK;DNQNFCVPCYEK;EDQLLCTDCYSNEYSSK;EESPYCVVCFETLFANTCEECGKPIGCDCK;FDCHHCNESLFGK;GSSWHETCFICHR;KCSLSLVGR;KPITTGGVTYR;NSLVDKPFAAK;QHAMQCVQCK;QWHNDCFNCK;TIMPGTR;YISFEER	15	0.6487
DNM1L	60.6407	DEYAFLQK;ELPSAVSR;GVSPEPIHLK;LEEPSLR;LGIIGVVNR;LYTDFDEIR;QEIENETER;RPLILQLVHVSQEDK;SATLLQLITK;SQLDINNK;SSVLESLVGR;SYFLIVR;TLAVITK;VPVGDQPK;YIETSELCGGAR	15	0.1861
RPS3	60.6977	AELNEFLTR;DEILPTTPISEQK;ELAEDGYSGVEVR;ELTAVVQK;FGFPEGSVELYAEK;FIMESGAK;FVADGIFK;GCEVVVSGK;GGKPEPPAMPQPVPTA;GLCAIAQAESLR;IMLPWDPTGK;KPLPDHVSIVEPK;LLGGLAVR;QGVLGIK;TEIIILATR	15	0.6461
DPYSL3	70.7394	AALAGGTTMIIDHVVPEPESSLTEAYEK;DNFTAIPEGTNGVEER;FIPCSPFSDYVYK;GAPLVVICQGK;GMTTVDDFFQGTK;GMYDGPVFDLTTTPK;GNVVFGEPITASLGIDGTHYWSK;GSPTRPNPPVR;IFNLYPR;MADLHAVPR;MDENQFVAVTSTNAAK;MSVIWDK;MVIPGGIDVHTHFQMPYK;NHQSAAEYNIFEGMELR;NLHQSGFSLSGTQVDEGVR;QEVQNLIK;QIGDNLIVPGGVK;SAADLISQAR	15	0.4456
ACO2	62.2685	DGYAQILR;DSSGQHVDVSPTSQR;EGWPLDIR;IVYGHLDDPASQEIER;LNRPLTLSEK;LQLLEPFDK;LTIQGLK;NTIVTSYNR;QALAHGLK;QGLLPLTFADPADYNK;VAGILTVK;VAMQDATAQMAMLQFISSGLSK;VAMSHFEPNEYIHYDLLEK;VAVPSTIHCDHLIEAQVGGEK;WVVIGDENYGEGSSR	15	0.2449
RCC2	57.6836	AGGAAVVITEPEHTK;AVQDLCGWR;DEMVPR;DGQILPVPNVVVR;DVACGANHTLVLDSQK;GNLYSFGCPEYGQLGHNSDGK;IEYDCELVPR;KLPEYNPR;LFDFPGR;LIEGLSHEVIVSAACGR;NHTLALTETGSVFAFGENK;NLGQNLWGPHR;TVVSGSCAAHSLLITTEGK;VAIFIEK;VFSWGFGGYGR	15	0.3621
RPL4	64.2245	AAAAAAALQAK;APIRPDIVNFVHTNLR;AWNDIK;EAVLLLK;FCIWTESAFR;IEEVPELPLVVEDK;KLDELYGTWR;LDELYGTWR;MINTDLSR;NIPGITLLNVSK;NVTLPAVFK;QPYAVSELAGHQTSAESWGTGR;SGQGAFGNMCR;SNYNLPMHK;YAICSALAASALPALVMSK	15	0.3841
TRIM21	61.6751	ALCWVCAQSR;DHAMVPLEEAAQEYQEK;DLDITSPELR;FDSYPMVLGAQHFHSGK;GHFLLSSK;HYWEVDVTGK;IHAEFVQQK;LAQQSQALQELISELDR;LGDTQQSIPGNEER;LQVALGELR;NFLVEEEQR;QLANMVNNLK;SESWNLK;SGFWTIWLWNK;SVCHVPGLK	15	0.3516
CCT2	67.7226	AAHSEGNTTAGLDMR;DASLMVTNDGATILK;EAVAMESYAK;GSGNLEAIHIIK;HGINCFINR;IHPQTIIAGWR;ILIANTGMDTDK;LALVTGGEIASTFDHPELVK;LAVEAVLR;LGGSLADSYLDEGFLLDK;LIEEVMIGEDK;QDLMNIAGTTLSSK;SLHDALCVLAQTVK;TVYGGGCSEMLMAHAVTQLANR;VQDDEVGDGTTSVTVLAAELLR	15	0.3981
VARS1	65.2883	AASGYPVK;ADYNLTR;AVLVALK;DVSGPMPDSYSPR;EAFLQEVWK;GALINVPPPFLGLPR;GFVPSPTSQPGGHESLVDR;HGLEAISIMDSR;IETMLGDVAVAVHPK;ILPEAHQR;ITPAHDQNDYEVGQR;LHEEGIIYR;NVIHPFLSR;SSAQDPQAVLGALGR;TWHAWMDNIR	15	0.1353
GDI2	66.2179	DWNVDLIPK;EIRPALELLEPIEQK;FKIPGSPPESMGR;FLMANGQLVK;FLVYVANFDEK;FLVYVANFDEKDPR;FVSISDLLVPK;IPGSPPESMGR;LYSESLAR;MTGSEFDFEEMK;NPYYGGESASITPLEDLYK;NTNDANSCQIIIPQNQVNR;QLICDPSYVK;SDIYVCMISFAHNVAAQGK;TDDYLDQPCYETINR;TFEGIDPK;TYDATTHFETTCDDIK;VICILSHPIK;VLHMDR;VPSTEAEALASSLMGLFEK	15	0.5236
MCM4	64.2824	DMFEEALR;DYIAYAHSTIMPR;EELAEALK;FIDPLAK;GILLQLFGGTR;GSSAVGLTAYVMK;KPDIYER;LASALAPSIYEHEDIK;LGEINVIGEPFLNVNCEHIK;LHGLDEEAEQK;SQLLQYVYNLVPR;THIDVIHYR;TSQLIPEMQEAFFQCQVCAHTTR;TSVLAAANPIESQWNPK;VEAIDVEEAK	15	0.2155
MATR3	58.7923	ALWFQGR;DDWEEK;EWSQHINGASHSR;FDSEYER;GDADQASNILASFGLSAR;GNLGAGNGNLQGPR;IGPYQPNVPVGIDYVIPK;LAEPYGK;MDYEDDR;SFQQSSLSR;SQAFIEMETR;SQESGYYDR;TEEGPTLSYGR;VIHLSNLPHSGYSDSAVLK;VVHIMDFQR	15	0.1936
YARS1	56.2624	APWELLELR;DFAAEVVHPGDLK;EYTLDVYR;HPDADSLYVEK;HVLFPLK;IADFLK;IDVGEAEPR;LQADFK;LVVVLCNLKPQK;NSEPEEVIPSR;QTNFMTK;SEFVILR;TVVSGLVQFVPK;VSYYENVIK;YLPALGYSK	15	0.2576
EIF3B	66.4177	AQAVSEDAGGNEGR;DPVSIEER;DRPQEADGIDSVIVVDNVPQVGPDR;FAVLHGEAPR;FSHQGVQLIDFSPCER;GTQGVVTNFEIFR;GTYLATFHQR;ISVSFYHVK;ITNDFYPEEDGK;NLFNVVDCK;TMMEDFR;VDNAYWLWTFQGR;VNLFTDFDK;YVVTSVSWWSHK;YWLEEAECR	15	0.2162
CTPS1	64.0354	ALEHSALAINHK;FSDSYASVIK;FVGQDVEGER;GIIASSVGTILK;GLGLSPDLVVCR;IYQYVINK;LCSAHGVLVPGGFGVR;LLETCSIALVGK;LYGDADYLEER;NVLGWQDANSTEFDPTTSHPVVVDMPEHNPGQMGGTMR;SCGLHVTSIK;TVQVVPHITDAIQEWVMR;YHEAWQK;YIDSADLEPITSQEEPVR	14	0.3283
GAPDH	65.4808	GALQNIIPASTGAAK;IISNASCTTNCLAPLAK;LISWYDNEFGYSNR;LTGMAFR;LVINGNPITIFQER;LVINGNPITIFQERDPSK;QASEGPLK;RVIISAPSADAPMFVMGVNHEK;VGVNGFGR;VIHDNFGIVEGLMTTVHAITATQK;VIISAPSADAPMFVMGVNHEK;VIPELNGK;VPTANVSVVDLTCR;VVDLMAHMASK;WGDAGAEYVVESTGVFTTMEK	14	0.5582
KRT5	68.4272	DVDAAYMNK;EYQELMNTK;FASFIDKVR;GLGVGFGSGGGSSSSVK;HEISEMNR;ISISTSGGSFR;LAELEEALQK;NKYEDEINK;NLDLDSIIAEVK;NMQDLVEDFK;QCANLQNAIADAEQR;QLDSIVGER;QNLEPLFEQYINNLR;QNLEPLFEQYINNLRR;SGGGGGGGFGR;TEAESWYQTK;TLNNKFASFIDK;TTAENEFVMLK;TTAENEFVMLKK;VDALMDEINFMK;VSLAGACGVGGYGSR;WTLLQEQGTK;YEDEINKR;YEELQQTAGR	14	0.3898
HADHA	64.3905	ALMGLYHGQVLCK;ALTSFER;DGPGFYTTR;EVEAVIPDHCIFASNTSALPISEIAAVSK;FVDLYGAQK;ILQEGVDPK;MGLVDQLVEPLGPGLKPPEER;MQLLEIITTEK;QFTPCQLLADHANSPNK;SEVSSDEDIQFR;TGIEQGSDAGYLCESQK;TLQEVTQLSQEAQR;TVLGTPEVLLGALPGAGGTQR;VIGMHYFSPVDK	14	0.2634
CANX	62.7247	APVPTGEVYFADSFDR;EIEDPEDR;GTLSGWILSK;IPDPEAVKPDDWDEDAPAK;IPNPDFFEDLEPFR;IVDDWANDGWGLK;KPEDWDERPK;LHFIFR;QTSGMEYK;TGIYEEK;TPELNLDQFHDK;TPYTIMFGPDK;WEVEEMK;WKPPMIDNPSYQGIWKPR	14	0.2686
SFPQ	52.6768	AELDDTPMR;ANLSLLR;DKLESEMEDAYHEHQANLLR;EEEMMIR;EMEEQMR;FAQHGTFEYEYSQR;FATHAAALSVR;FGQGGAGPVGGQGPR;ISDSEGFK;MEELHNQEMQK;MGGGGAMNMGDPYGSGGQK;MGYMDPR;SLDEMEK;YGEPGEVFINK	14	0.2164
ACTN1	65.4135	AGTQIENIEEDFR;AIMTYVSSFYHAFSGAQK;ASIHEAWTDGK;CQLEINFNTLQTK;DGLGFCALIHR;DLLLDPAWEK;DQALTEEHAR;GISQEQMNEFR;GYEEWLLNEIR;HEAFESDLAAHQDR;HRPELIDYGK;HTNYTMEHIR;ICDQWDNLGALTQK;IMSIVDPNR;KDDPLTNLNTAFDVAEK;KHEAFESDLAAHQDR;LAILGIHNEVSK;LSNRPAFMPSEGR;MVSDINNAWGCLEQVEK;NVNIQNFHISWK;TFTAWCNSHLR;TINEVENQILTR;TIPWLENR;VGWEQLLTTIAR;VLAVNQENEQLMEDYEK	14	0.333
VCL	61.2094	AQQVSQGLDVLTAK;AVAGNISDPGLQK;DPSASPGDAGEQAIR;ELLPVLISAMK;ELTPQVVSAAR;ETVQTTEDQILK;MALLMAEMSR;MTGLVDEAIDTK;QILDEAGK;QQELTHQEHR;QVATALQNLQTK;SFLDSGYR;TDAGFTLR;WIDNPTVDDR	14	0.1358
LRCH3	70.5472	ALEEAAVTGVLSLSGR;DAVLDFVK;EAQLAALQYEEEK;GAANHDLTDTTR;GHASPLPPSAAPTTDSTDSITGQNSR;GPDPDSLSSQFMAYIEQR;HLQTITLDNNPLQSPPAQICIK;ISHEGSPVKPVAIR;LDFSCNK;LSEIPIEACHFVSLENLNLYQNCIR;LVSLPEEIGHLR;NHLVHLPEELAELPLIR;NQLSTLPVHLCNLPLK;NVENFLEACR;VPAEPSSLLSLSASHNQLSHTDLELHQR	14	0.314
NASP	58.7031	EAQLYAAQAHLK;ELLPEIR;EVSEEQPVVTLEK;HLVMGDIPAAVNAFQEAASLLGK;IEDVPAPSTSADK;KPTDGASSSNCVTDISHLVR;LVPSQEETK;MAVLNEQVK;QGEVIVSIEEKPK;SGNVAELALK;SIEVIENR;SVSGTDVQEECR;VESLDVDSEAK;VQIAANEETQER	14	0.2183
CCT7	57.0865	ALEIIPR;ATISNDGATILK;CAMTALSSK;CQVFEETQIGGER;EIAVTVK;GGAEQFMEETER;KYHNPK;LLDVVHPAAK;QQLLIGAYAK;QVKPYVEEGLHPQIIIR;SLHDAIMIVR;TFSYAGFEMQPK;VPEEDLK;YNFFTGCPK	14	0.2597
ATP2A2	58.7154	CLALATHDNPLR;DIVPGDIVEIAVGDK;EFDELNPSAQR;EFTLEFSR;EYEPEMGK;IGIFGQDEDVTSK;ISLPVILMDETLK;MFILDR;NAENAIEALK;SMSVYCTPNKPSR;TGTLTTNQMSVCR;VDQSILTGESVSVIK;VIMITGDNK;VSFYQLSHFLQCK	14	0.1526
RANGAP1	64.1184	AFNSSSFNSNTFLTR;ALAPLLLAFVTKPNSALESCSFAR;DAALAVAEAMADK;EIEDFDSLEALR;ELNLSFCEIK;GAVAMAETLK;HSLLQTLYK;LEGNTVGVEAAR;LNNCGMGIGGGK;LNTAEDAK;MAVQDAVDALMQK;SSACFTLQELK;TQVAGGQLSFK;VVSAFLK	14	0.2845
SSB	53.5793	AELMEISEDK;DANNGNLQLR;ETDLLILFK;EVTWEVLEGEVEK;FSGDLDDQTCR;GSIFVVFDSIESAK;ICHQIEYYFGDFNLPR;IGCLLK;IIEDQQESLNK;LEEDAEMK;MAALEAK;SPSKPLPEVTDEYK;WIDFVR;YKETDLLILFK	14	0.3358
GARS1	59.9722	ELALQPK;FADFMVK;GEFTIETEGK;IMYTVFEHTFHVR;IYLYLTK;LLEFNQGK;SCYDLSCHAR;SPITGNDLSPPVSFNLMFK;TFFSFPAVVAPFK;TFIGPGGNMPGYLRPETAQGIFLNFK;TLYVEEVVPNVIEPSFGLGR;VDDSSGSIGR;VPLVAEKPLKEPK;YPLFEGQETGK	14	0.2355
SNRNP200	55.9545	ADEVLEILK;ANSNLVLQADR;DIDAFWLQR;DTLGLFLR;FYDDAIVSQK;HLILPEK;IVALSSSLSNAK;KPVIVFVPSR;LTAIDILTTCAADIQR;MTQNPNYYNLQGISHR;NQVLVFVHSR;SLVQEMVGSFGK;SNSLISIK;SPTLYGISHDDLK	14	0.0707
IPO9	62.2992	AIITDSVK;EALVDTLTGILSPVQEVR;EVTDTQMPLVAPVILPEMYK;FRPPETTER;GEEIYSMDEGIR;IFTMAEVYGIR;LIINELSNVMEANAAR;LIPTLVSIMQAPADK;LLQHGINADDK;LVSTLISK;NSGTEHWWK;QHLFYGQYEGK;QLASVILK;WTNIPLLVK	14	0.1585
NES	60.8015	AHADDELAALR;DNLAEELEGVAGR;DVEVVRPLEK;EAVGQLKPTGK;GPPAPAPEVEELAR;NLEEEENLGK;QGLQSQIAQVLEGR;SLEEDLETLK;SLEEEGQELPQSADVQR;SLEEQDQETLR;SLETEILESLK;SLGAWNLENLR;SLGEEIQESLK;VDLEPLK	14	0.0993
TKT	54.7247	AYGQALAK;DAIAQAVR;HQPTAIIAK;ILATPPQEDAPSVDIANIR;ISSDLDGHPVPK;LDNLVAILDINR;LGQSDPAPLQHQMDIYQK;NSTFSEIFK;NSTFSEIFKK;SGKPAELLK;SVPTSTVFYPSDGVATEK;TSRPENAIIYNNNEDFQVGQAK;VLDPFTIKPLDR	13	0.252
PCMT1	59.0286	ALDVGSGSGILTACFAR;ELVDDSVNNVR;KDDPTLLSSGR;LILPVGPAGGNQMLEQYDK;LILPVGPAGGNQMLEQYDKLQDGSIK;MGYAEEAPYDAIHVGAAAPVVPQALIDQLKPGGR;MKPLMGVIYVPLTDK;MKPLMGVIYVPLTDKEK;SGGASHSELIHNLR;TDKVFEVMLATDR;VFEVMLATDR;VIGIDHIK;VQLVVGDGR	13	0.7048
PRDX6	58.2429	DGDSVMVLPTIPEEEAK;DINAYNCEEPTEK;ELAILLGMLDPAEKDEK;FHDFLGDSWGILFSHPR;LAPEFAK;LIALSIDSVEDHLAWSK;LPFPIIDDR;LSILYPATTGR;NFDEILR;PGGLLLGDVAPNFEANTTVGR;VATPVDWK;VVFVFGPDK;VVFVFGPDKK	13	0.6875
AARS1	52.4929	AEEIANEMIEAAK;ALNEALK;EADGILKPLPK;EIADLGEALATAVIPQWQK;FIDFFK;GAMSTQQIK;GLVVDMDGFEEER;HNDLDDVGK;IVAVTGAEAQK;KAEEIANEMIEAAK;SIDTGMGLER;VGAEDADGIDMAYR;VMDDLDR	13	0.1343
ATP5F1B	61.4647	AHGGYSVFAGVGER;EGNDLYHEMIESGVINLK;FLSQPFQVAEVFTGHMGK;FTQAGSEVSALLGR;IMDPNIVGSEHYDVAR;IMNVIGEPIDER;IPSAVGYQPTLATDMGTMQER;TIAMDGTEGLVR;TVLIMELINNVAK;VALTGLTVAEYFR;VALVYGQMNEPPGAR;VLDSGAPIKIPVGPETLGR;VVDLLAPYAK	13	0.3686
PFKM	59.6915	AIAVLTSGGDAQGMNAAVR;ALVFQPVAELK;DLQANVEHLVQK;DQTDFEHR;GITNLCVIGGDGSLTGADTFR;GQIEEAGWSYVGGWTGQGGSK;IGLIQGNR;IMEIVDAITTTAQSHQR;LGYDTR;SEWSDLLSDLQK;SFEQISANITK;SGSHTVAVMNVGAPAAGMNAAVR;TFVLEVMGR;VLVVHDGFEGLAK	13	0.2449
CCT6A	47.6726	AQAALAVNISAAR;DGNVLLHEMQIQHPTASLIAK;EGIVALR;ETLIDVAR;GIDPFSLDALSK;HKSETDTSLIR;HTLTQIK;NAIDDGCVVPGAGAVEVAMAEALIK;QADLYISEGLHPR;SVTLLIK;TEVNSGFFYK;VATAQDDITGDGTTSNVLIIGELLK;VLAQNSGFDLQETLVK	13	0.3296
EIF2S1	59.6252	AGLNCSTENMPIK;DEQLESLFQR;EVLINNINR;GVFNVQMEPK;HAVSDPSILDSLDLNEDER;HVAEVLEYTK;INLIAPPR;NECVVVIR;RPGYGAYDAFK;TAWVFDDK;TEGLSVLSQAMAVIK;VVTDTDETELAR;YVMTTTTLER	13	0.454
GMPS	49.7643	ELGLPEELVSR;HPFPGPGLAIR;IMYDLTSKPPGTTEWE;LENAGGDLK;LMQITSLHSLNAFLLPIK;LYGAQFHPEVGLTENGK;MVTEIK;QADFEAHNILR;SGNIVAGIANESK;SYSYVCGISSK;THHNDTELIR;TVGVQGDCR;VVYIFGPPVK	13	0.2193
SHMT2	51.3859	AALEALGSCLNNK;AFPMPGFDEH;AHLLADMAHISGLVAAK;AMADALLER;EYSLQVLK;IMGLDLPDGGHLTHGYMSDVK;LGAPALTSR;LIIAGTSAYAR;QACTPMFR;SGLIFYR;TGLIDYNQLALTAR;VLELVSITANK;YSEGYPGK	13	0.2897
SARS1	56.4793	DVTLENR;EFMPPGLQELIPFVKPAPIEQEPSK;EIGNLLHPSVPISNDEDVDNK;ELVSCSNCTDYQAR;EVMQEVAQLSQFDEELYK;FKDPGLVDQLVK;GGDPALIR;GYIPIYTPFFMR;IWGDCTVR;LLIDEAILK;TICAILENYQTEK;VLDLDLFR;YLIATSEQPIAALHR	13	0.3307
RPL6	53.1968	AIPQLQGYLR;ASITPGTILIILTGR;AVDSQILPK;EKYEITEQR;FVIATSTK;HLTDAYFK;HQEGEIFDTEK;KLLSHGK;SAMYSR;SVFALTNGIYPHK;VLATVTKPVGGDK;VLATVTKPVGGDKNGGTR;YYPTEDVPR	13	0.4271
MSH2	53.9593	DIYQDLNR;DSLIIIDELGR;ECVLPGGETAGDMGK;EIMNDLEK;LVNQWIK;LYQGINQLPNVIQALEK;MNFESFVK;NFSTVDIQK;NNSFVNEIISR;QAANLQDCYR;QMFHIITGPNMGGK;QVGVGYVDSIQR;TEYEEAQDAIVK	13	0.152
TRIM28	54.8455	DHQYQFLEDAVR;DIVENYFMR;FQWDLNAWTK;GAAAAATGQPGTAPAGTPGAPPLAGMAIVK;IVAERPGTNSTGPAPMAPPR;KLIYFQLHR;LIYFQLHR;MAILQIMK;MIVDPVEPHGEMK;MNEAFGDTK;QGSGSSQPMEVQEGYGFGSGDDPYSSAEPHVSGVK;SAEAFGK;VLVNDAQK	13	0.2036
SMC4	57.038	DNTSVYHISGK;DTLVADNLDQATR;FTQLDLEDVQVR;HNTAVSQLTK;IPGIYGR;LFDLVK;LHNTIVEINNHK;LMITHIVNQNFK;LPQTEQELK;LTQEETNFK;SHGIDLDHNR;TEYDAVAEK;VIQENEHALQK	13	0.1017
BZW2	46.7982	AWMAEK;DTLVQGLNEAGDDLEAVAK;EGIAASFAVK;ELSDFLR;FEPTVFR;FLDSTGSR;IVVLFYK;LLELFPVNR;LLLFLK;MTNHCVFSANEDHETIR;NYAQVFNK;QSVDHFAK;VQQSLGTR;YFTDAGLK	12	0.3055
PA2G4	52.4869	AAHLCAEAALR;AFFSEVER;ALLQSSASR;FTVLLMPNGPMR;GIAFPTSISVNNCVCHFSPLK;HELLQPFNVLYEK;ITSGPFEPDLYK;LVKPGNQNTQVTEAWNK;MGGDIANR;MGVVECAK;SEMEVQDAELK;TIIQNPTDQQK	12	0.3579
SERPINH1	60.3058	AVLSAEQLR;DEEVHAGLGELLR;DTQSGSLLFIGR;GVVEVTHDLQK;HLAGLGLTEAIDK;LFYADHPFIFLVR;LQIVEMPLAHK;LSSLIILMPHHVEPLER;LYGPSSVSFADDFVR;SALQSINEWAAQTTDGK;SYTVGVMMMHR;TGLYNYYDDEK	12	0.366
EEF1G	51.7889	ALIAAQYSGAQVR;DGWSLWYSEYR;DPFAHLPK;EYFSWEGAFQHVGK;FAETQPK;ILGLLDAYLK;KLDPGSEETQTLVR;QAFPNTNR;STFVLDEFK;STFVLDEFKR;VLSAPPHFHFGQTNR;WFLTCINQPQFR	12	0.2792
CKAP4	49.9857	DLSDGIHVVK;EWDMEALR;HSEAFEALQQK;IETNENNLESAK;LALQALTEK;LEGLGSSEADQDGLASTVR;LQNEILK;LSSLDNLK;SINDNIAIFTEVQK;SVGELPSTVESLQK;VASLEESEGNK;VQEQVHTLLSQDQAQAAR	12	0.2342
ALDH7A1	57.5907	DLPLAQGIK;EENEGVYNGSWGGR;EGGTVVYGGK;ESGSDAWK;FKNEEEVFAWNNEVK;GAPTTSLISVAVTK;GEVITTYCPANNEPIAR;IWADIPAPK;QASVADYEETVK;QGLSSSIFTK;VMDRPGNYVEPTIVTGLGHDASIAHTETFAPILYVFK;VNLLSFTGSTQVGK	12	0.3135
FHL3	50.7096	CNESLYGR;DEDPYCVACFGELFAPK;DQPWHR;ECLVCTGCQTPLAGQQFTSR;GAHYCVPCYENK;HFHEGCFR;KLEYGGQTWHEHCFLCSGCEQPLGSR;LEYGGQTWHEHCFLCSGCEQPLGSR;RPIVGLGGGK;TLTQGGVTYR;YIQTDSGPYCVPCYDNTFANTCAECQQLIGHDSR;YVSFEDR	12	0.5643
DDX17	50.6998	APILIATDVASR;DWVLNEFR;ELAQQVQQVADDYGK;GDGPICLVLAPTR;GLDVEDVK;GTAYTFFTPGNLK;LIQLMEEIMAEK;LTPYEVDELR;MLDMGFEPQIR;NFYVEHPEVAR;QLAEDFLR;QTLMWSATWPK;SSQSSSQQFSGIGR;STCIYGGAPK;TIIFVETK;TLAYLLPAIVHINHQPYLER;VLEEANQAINPK;WDLSELPK	12	0.2798
PABPC1	56.7931	AKEFTNVYIK;EFSPFGTITSAK;EFTNVYIK;FGPALSVK;FSPAGPILSIR;GFGFVCFSSPEEATK;GFGFVSFER;IVATKPLYVALAQR;LFPLIQAMHPTLAGK;LKDLFGK;NFGEDMDDER;NLDDGIDDER;QAHLTNQYMQR;SKVDEAVAVLQAHQAK;SLGYAYVNFQQPADAER;VDEAVAVLQAHQAK	12	0.2594
FKBP4	48.9094	ATESGAQSAPLPMEGVDISPK;DKFSFDLGK;FDSSLDR;FSFDLGK;GEAHLAVNDFELAR;GEHSIVYLKPSYAFGSVGK;GTVYFK;LASHLNLAMCHLK;LYANMFER;SNTAGSQSQVETEA;TQLAVCQQR;VFVHYTGWLLDGTK;VLQLYPNNK	12	0.3115
FUBP1	54.7995	AWEEYYK;GTPQQIDYAR;IAQITGPPDR;IGGDAGTSLNSNDYGYGGQK;IGGNEGIDVPIPR;IQFKPDDGTTPER;IQIAPDSGGLPER;LLDQIVEK;MVMIQDGPQNTGADKPLR;RPLEDGDQPDAK;SVMTEEYK;TGLIIGK;VPDGMVGFIIGR	12	0.2345
RPS4X	49.8652	DANGNSFATR;ECLPLIIFLR;ERHPGSFDVVHVK;GIPHLVTHDAR;HPGSFDVVHVK;HWMLDK;KIFVGTK;LRECLPLIIFLR;LSNIFVIGK;TDITYPAGFMDVISIDK;YALTGDEVK;YPDPLIK	12	0.384
SSRP1	46.4258	AGEIWK;FDEISFVNFAR;GFIYVHKPPVHIR;GWNWGTVK;IPYTTVLR;ITVPGNFQGHSGAQCITCSYK;IYPTFLHLHGK;LFDFVNAK;LFLLPHK;LSDFFK;QGTQYTFSSIER;SDHPGISITDLSK	12	0.1749
PGD	51.1316	CLSSLKDER;FQFDGDK;HEMLPASLIQAQR;IILLVK;IISYAQGFMLLR;LVPLLDTGDIIIDGGNSEYR;NPELQNLLLDDFFK;SAVENCQDSWR;SFLEDIR;VGTGEPCCDWVGDEGAGHFVK;VVGAQSLK;YGPSLMPGGNK	12	0.2878
AP2A2	54.3434	ALLLSTYIK;ELANIR;EMAEAFAGEIPK;IAGDYVSEEVWYR;LINNAIK;LTECLETILNK;MFIFYGNK;NPTFMGLALHCIASVGSR;THIETVINALK;VGGYILGEFGNLIAGDPR;VIQIVINR;YLALESMCTLASSEFSHEAVK	12	0.1512
PC	50.1888	ADFAQACQDAGVR;AEAEAQAEELSFPR;ALAVSDLNR;DAHQSLLATR;DFTATFGPLDSLNTR;ELIPNIPFQMLLR;FIEKPR;FIGPSPEVVR;IVGDLAQFMVQNGLSR;LDNASAFQGAVISPHYDSLLVK;SLPDLGLR;VFDYSEYWEGAR	12	0.1256
PPP2R1A	50.3092	AISHEHSPSDLEAHFVPLVK;EFCENLSADCR;ELVSDANQHVK;ENVIMSQILPCIK;EWAHATIIPK;FTELQK;IGPILDNSTLQSEVKPILEK;LSTIALALGVER;LTQDQDVDVK;QLSQSLLPAIVELAEDAK;SALASVIMGLSPILGK;TDLVPAFQNLMK;TSACGLFSVCYPR;VLELDNVK;YFAQEALTVLSLA	12	0.3277
UQCRC2	59.8208	AVAFQNPQTHVIENLHAAAYR;ENMAYTVECLR;GGLGLSGAK;LPNGLVIASLENYSPVSR;LSVTATR;LTSSLTTK;MALIGLGVSHPVLK;QVAEQFLNMR;TIAQGNLSNTDVQAAK;VTSEELHYFVQNHFTSAR;WEVADLQPQLK;YEDFSNLGTTHLLR	12	0.3466
LMNB2	50.5476	AGGPATPLSPTR;ATSSSSGSLSATGR;DLESLFHR;EGELTVAQGR;ELEEAMAGER;GQSSWGTGESFR;KLLEGEEER;LESLSYQLSGLQK;LQIEIGK;MAQALEELR;NNSDKDQSLGNWR;QVLEGEEIAYK;VDLENR;VKDLESLFHR	12	0.2194
IDH1	51.9855	ATDFVVPGPGK;DIFQEIYDK;FKDIFQEIYDK;GWPLYLSTK;IIWELIK;ISGGSVVEMQGDEMTR;LVSGWVKPIIIGR;SDYLNTFEFMDK;SEGGFIWACK;TVEAEAAHGTVTR;VEITYTPSDGTQK;VTYLVHNFEEGGGVAMGMYNQDK	12	0.3333
CTNNA1	50.1371	AAAGEFADDPCSSVK;ALKPEVDK;EELVAAVEDVR;LLEPLVTQVTTLVNTNSK;LLILADMADVYK;LLSNTVMPR;LNIMAAK;NAGNEQDLGIQYK;NLMNAVVQTVK;NVPILYTASQACLQHPDVAAYK;QDLLAYLQR;QIIVDPLSFSEER;TIADHCPDSACK;VIHVVTSEMDNYEPGVYTEK;WDDSGNDIIVLAK	12	0.213
VPS35	53.058	ACAELHQNVNVK;AELAELPLR;HFHPLFEYFDYESR;IFSFAHQTISALIK;ILVGTNLVR;KHFGAGGNQR;LFDIFSQQVATVIQSR;LLDEAIQAVK;LNLEHIATSSAVSK;LSQLEGVNVER;NIIIALIDR;TSMLSPK	12	0.1696
WDR1	53.8623	AHDGGIYAISWSPDSTHLLSASGDK;GNNFLYTNGK;GPVTDVAYSHDGAFLAVCDASK;LHHVSSLAWLDEHTLVTTSHDASVK;LYSILGTTLK;LYSILGTTLKDEGK;NIDNPALADIYTEHAHQVVVAK;NNPSKPLHVIK;SYIYSGSHDGHINYWDSETGENDSFAGK;VFASLPQVER;VINSVDIK;YTSLMLR	12	0.3003
SEC23A	51.0387	AETEEGPDVLR;DDPSSFR;DPWPVPQGK;FLQPVQK;FSWNVWPSSR;GPQVQQPPPSNR;HFEALANR;HLLQAPVDDAQEILHSR;MVQVHELGCEGISK;MVVPVAALFTPLK;SGYQDMPEYENFR;SSFLQVFNNSPDESSYYR;SWHDIDKDNAK	12	0.1961
MCM2	52.6806	AGIVTSLQAR;EWVSMAGPR;FGAQQDTIEVPEK;GDINVLLCGDPGTAK;GVCLIDEFDK;MITSLSK;QLHLNQLIR;QLVAEQVTYQR;TSIHEAMEQQSISISK;VAVGELTDEDVK;VMLESFIDTQK;YIIYAK	12	0.1427
HSPH1	58.9315	AFNDPFIQK;ENLSYDLVPLK;FICEQDHQNFLR;GCALQCAILSPAFK;IEVPLYSLLEQTHLK;KPVTDCVISVPSFFTDAER;LKETAENSLK;NAVEEYVYEFR;NQQITHANNTVSNFK;QDLPSLDEKPR;SQFEELCAELLQK;VLGTAFDPFLGGK;YNHIDESEMK	12	0.19
IMMT	51.7274	AAMDNSEIAGEK;DAMENEMR;ERPPEEVAAR;EVAGAKPHITAAEGK;FYAVQK;GIEQAVQSHAVAEEEAR;QHITLALEK;SEFEQNLSEK;TSSAETPTIPLGSAVEAIK;VAMIDETR;VVSQYHELVVQAR;YSTSGSSGLTTGK	12	0.1847
NLN	49.4132	AELGALPDDFIDSLEK;AFLMSR;DGSPIADDLLEK;EFILNLK;LVNTGLLTLR;MEMAFNTR;NLILKPGGSLDGMDMLHNFLK;NLNEDDTFLVFSK;SVTLYTVK;VDQSLHTNTSLDAASEYAK;VTAFLDDLSQK;YSIDQEFLK	12	0.1989
TPP2	48.3457	ALENTAVK;AMIEVINHK;ANNIDYTVHSVR;DGEIVGLSGR;FDVQSSLK;LHQLDAEK;LPANQYTWSSR;NWVQTLRPVSAK;QMGSGDAYPHQYSLK;VLTFAYK;VNESSHYDLAFTDVHFKPGQIR;VPITAVIAAK	12	0.1057
CAP1	49.4394	ALLVTASQCQQPAENK;EFHTTGLAWSK;EMNDAAMFYTNR;HVDWVK;INSITVDNCK;KEPAVLELEGK;LEAVSHTSDMHR;LSDLLAPISEQIK;SSEMNVLIPTEGGDFNEFPVPEQFK;TDGCHAYLSK;VENQENVSNLVIEDTELK	11	0.3032
SF3A1	51.6979	FNFLNPNDPYHAYYR;GLVPEDDTK;IHEATGMPAGK;LTAQFVAR;LVEQYTK;NGPEFEAR;TDIFGVEETAIGK;TQQAAQANITLQEQIEAIHK;VMQQQQQTTQQQLPQK;VQAQVIQETIVPK;VTWDGHSGSMAR	11	0.1665
GSTP1	54.2092	AFLASPEYVNLPINGNGK;AFLASPEYVNLPINGNGKQ;ALPGQLKPFETLLSQNQGGK;DQQEAALVDMVNDGVEDLR;FQDGDLTLYQSNTILR;MLLADQGQSWK;MLLADQGQSWKEEVVTVETWQEGSLK;MPPYTVVYFPVR;PPYTVVYFPVR;TLGLYGK;YISLIYTNYEAGKDDYVK	11	0.6524
ATP5F1A	50.3891	APGIIPR;AVDSLVPIGR;EAYPGDVFYLHSR;FENAFLSHVVSQHQALLGTIR;GIRPAINVGLSVSR;HALIIYDDLSK;QGQYSPMAIEEQVAVIYAGVR;QMSLLLR;TGTAEMSSILEER;TSIAIDTIINQK;VVDALGNAIDGK	11	0.255
SF3B1	47.514	AIGPHDVLATLLNNLK;DTPGHGSGWAETPR;GLAAFLK;IVQQIAILMGCAILPHLR;LSSWDQAETPGHTPSLR;MVMETIEK;SVNDQPSGNLPFLKPDDIQYFDK;TEILPPFFK;THEDIEAQIR;VPELNVQNGVLK;WDQTADQTPGATPK	11	0.1135
ANXA2	54.0299	AYTNFDAER;DIISDTSGDFR;GVDEVTIVNILTNR;LSLEGDHSTPPSAYGSVK;QDIAFAYQR;SALSGHLETVILGLLK;SLYYYIQQDTK;SYSPYDMLESIR;TNQELQEINR;TPAQYDASELK;WISIMTER	11	0.3805
DDX6	49.6862	DNIQAMVIVPTR;GNEFEDYCLK;GPVKPTGGPGGGGTQTQQQMNQLK;LAETYLHR;LDDTVHVVIATPGR;NLVCTDLFTR;QILLYSATFPLSVQK;SGAYLIPLLER;SIEEQLGTEIKPIPSNIDK;SLYVAEYHSEPVEDEKP;VFHDFR	11	0.3023
RPL3	52.4679	AFMGPLK;AGMTHIVR;AHLMEIQVNGGTVAEK;DDPSKPVHLTAFLGYK;FIDTTSK;HGSLGFLPR;LEQQVPVNQVFGQDEMIDVIGVTK;NNASTDYDLSDK;SINPLGGFVHYGEVTNDFVMLK;TVFAEHISDECK;VACIGAWHPAR	11	0.3573
KARS1	44.3908	FELFVMK;GDIIGVQGNPGK;IAPELYHK;ILDDICVAK;INMVEELEK;LIFYDLR;LPETNLFETEETR;MLVVGGIDR;QLFEEQAK;SEEEFIHINNK;VAMFLTDSNNIK	11	0.1759
KRT16	53.162	ALEEANADLEVK;APSTYGGGLSVSSR;DAETWFLSK;DQYEQMAEK;EVASNSELVQSSR;EVFTSSSSSSSR;GQTGGDVNVEMDAAPGVDLSR;GSCGIGGGIGGGSSR;IIAATIENAQPILQIDNAR;ISSVLAGGSCR;LAADDFR;LASYLDK;LASYLDKVR;LLEGEDAHLSSQQASGQSYSSR;NHEEEMLALR;QFTSSSSMK;QTVEADVNGLR;TDLEMQIEGLK;TKYEHELALR;TRLEQEIATYR;VLDELTLAR;VTMQNLNDR	11	0.5349
PSMD11	47.1136	AQSLLSTDR;DDPIISTHLAK;EASIDILHSIVK;EQSILELGSLLAK;LYDNLLEQNLIR;TGQAAELGGLLK;VIEPFSR;VQIEHISSLIK;VVDSLYNK;YQEALHLGSQLLR;YVRPFLNSISK	11	0.282
AKR1B1	44.7323	EELFIVSK;GIVVTAYSPLGSPDRPWAKPEDPSLLEDPR;HIDCAHVYQNENEVGVAIQEK;LWCTYHEK;MPILGLGTWK;NLVVIPK;REELFIVSK;SPPGQVTEAVK;TTAQVLIR;VCALLSCTSHK;YKPAVNQIECHPYLTQEK	11	0.4209
PNP	54.6905	ANHEEVLAAGK;DHINLPGFSGQNPLR;FEVGDIMLIR;FHMYEGYPLWK;HRPQVAIICGSGLGGLTDK;LEQFVSILMASIPLPDK;LTQAQIFDYGEIPNFPR;LVFGFLNGR;NTAEWLLSHTK;VFGFSLITNK;VFHLLGVDTLVVTNAAGGLNPK	11	0.526
GOT2	46.6394	ASAELALGENSEVLK;DAGMQLQGYR;DDNGKPYVLPSVR;EFSIYMTK;EYLPIGGLAEFCK;IAAAILNTPDLR;IPEQSVLLLHACAHNPTGVDPRPEQWK;ISVAGVTSSNVGYLAHAIHQVTK;MNLGVGAYR;NMGLYGER;VGAFTMVCK	11	0.3419
PSMD3	46.5053	ALDLVAAK;DLESAEER;EMIDIYSTR;EQQDLEFAK;FNQVLDQFGEK;HDADGQATLLNLLLR;ISLADIAQK;MISLSYSR;SLMPYFLLTQAVR;TMTNALR;VYEFLDK	11	0.1948
DDOST	46.7584	ELGSECGIEFDEEK;GFELTFK;IDPFVR;LGYTHLYSSTQVSVRPLQHTQYER;LPDVYGVFQFK;NTLLIAGLQAR;SSLNPILFR;TADDPSLSLIK;TLVLLDNLNVR;WVFKEEGVLR;YSQTGNYELAVALSR	11	0.2829
MARS1	51.0735	ADKNEVAAEVAK;ALTHIDHSLSR;FFGGYVPEMVLTPDDQR;HGNQYIQVNEPWK;ITQDIFQQLLK;LENDQIESLR;LINAVELK;NNSELLNNLGNFINR;QLAVAEGKPPEAPK;QQGVLALRPYLQK;YHIIHADIYR	11	0.1489
MCM5	49.7926	FAIGSQVSEHSIIK;GDINLLMLGDPGTAK;LAALPNVYEVISK;LQELPDAVPHGEMPR;LSAEAAEK;SDASPSSIR;SDMMSHLVK;SIAPSIFGGTDMK;VLGIQVDTDGSGR;VLQLMLR;VTIMGIYSIK	11	0.1717
SF3B3	44.5874	DYIVVGSDSGR;HIANYISGIQTIGHR;IHQETFGK;IVPGQFLAVDPK;LGAVFNQVAFPLQYTPR;LVYILNR;NVSEELDR;SVAGGFVYTYK;SYYFPVK;TPVEEVPAAIAPFQGR;WVTTASLLDYDTVAGADK	11	0.1068
KHSRP	46.0354	AINQQTGAFVEISR;AWEEYYK;CGLVIGR;GGGGPGGGGPGGGSAGGPSQPPGGGGPGIR;HSVGVVIGR;IGGGIDVPVPR;IGQQPQQPGAPPQQDYTK;IINDLLQSLR;MILIQDGSQNTNVDKPLR;MMLDDIVSR;TSMTEEYR;VQISPDSGGLPER	11	0.2166
PSAT1	53.5093	ALELNMLSLK;ASLYNAVTIEDVQK;DDLLGFALR;ECPSVLEYK;FGTINIVHPK;GVGISVLEMSHR;IINNTENLVR;LPHSVLLEIQK;NVGSAGVTVVIVR;QVVNFGPGPAK;SQTIYEIIDNSQGFYVCPVEPQNR	11	0.3595
EIF5	49.3971	AMGPLVLTEVLFNEK;EEGVIDSSDK;FVLCPECENPETDLHVNPK;IPHILK;LCTFILK;MDEISDHAK;SVSDQFYR;TVIVNMVDVAK;VLTLSDDLER;VNILFDFVK;YLLHGLECVVAMHQAQLISK	11	0.2877
ILF3	51.7868	AYAALAALEK;EDITQSAQHALR;EKPTTALLDK;HSSVYPTQEELEAVQNMVSHTER;IFVNDDR;LFPDTPLALDANK;LNQLKPGLQYK;SIGTANRPMGAGEALR;VLAGETLSVNDPPDVLDR;VLQDMGLPTGAEGR;YELISETGGSHDK	11	0.1644
KRT78	46.2553	AEAEALYQTK;ATLENDFVVLK;DVDGVFLSK;EYLYFLK;FLEQQNKVLETK;IEIDPQFQVVR;LQSQTENLK;QNASLQAAITDAEQR;TLNNQFASFIDK;VDELEAALR;VQISQLHQEIQR;YLDFSSIITEVR;YQELQVSAQLHGDR	11	0.275
FARSB	46.2571	AAGASDVVLYK;DLLFQALGR;DRYDSFIELQEK;HLCAVYYNK;IRPFAVAAVLR;LFEISDIVIK;LGVLHPDVITK;LIITEETAK;NPGFEIIHGLLDR;SHTFPELAYR;TTLLPGLLK	11	0.1935
OLA1	48.9503	AFEDDDITHVEGSVDPIR;FDFLCQYHKPASK;FYHDWNDKEIEVLNK;GFIMAEVMK;HLFLTSKPMVYLVNLSEK;IGIVGLPNVGK;IPAFLNVVDIAGLVK;LQELSAEER;VPVPDER;YEDFKEEGSENAVK;YLEANMTQSALPK	11	0.3586
CCAR2	50.5471	AAEAAPPTQEAQGETEPTEQAPDALEQAADTSR;ADSWVEK;ALVSHNGSLINVGSLLQR;EAAPDAGAEPITADSDPAYSSK;IHTLELK;LAEAEETAR;SPAPPLLHVAALGQK;STKPGAAPTEHK;SVASNQSEMEFSSLQDMPK;VHLTPYTVDSPICDFLELQR;VQTLSNQPLLK	11	0.1874
ARCN1	56.745	APGFGGFGSSAVSGGSTAAMITETIIETDKPK;ENVNLAQIR;EVDNFVDK;GVQLQTHPNVDK;IEGLLAAFPK;LFTAESLIGLK;LYMVLITTK;MHAPPINMESVHMK;NSNILEDLETLR;SEGETIMSSSMGK;VTQVDGNSPVR	11	0.2759
GCN1	41.9002	AIITALGVER;ALVAVLLSR;DLAPYLPSVTPGLK;EILSELGK;GEPGAAPLSAPAFSLVFPFLK;HHIETGGGQLPAK;IPIAVSGVR;LTVVAQK;SGAAQGLAEVMAGLGVEK;VLAFLSSVAGDALTR;VLPLEALVTDAGEVTEAGK	11	0.0535
HDLBP	44.4228	ANSFTVSSVAAPSWLHR;ELLELASR;ELQAEQEDR;EQLAQAVAR;GNSLQEILER;HEVLLISAEQDK;IEGDPQGVQQAK;IMDEFK;LHNSLIGTK;QLLHLAEEK;VATLNSEEESDPPTYK	11	0.0923
FLG2	50.8515	ASHFQSHSSER;ESGEEYESGSGSNSWER;FSNSSSSNEFSK;HGSSQVWK;QSSYGQHGSGSSQSSGYGQYGSR;QTSGFGQHGSGSSQSTGFGQYGSGSGQSAGFGQHGSGSGQSSGFGQHESR;SGSGQSSGFGQHGSGSGQSSGFGQHESGSGK;SRQSSYGQHGSGSSQSSGYGQYGSR;SSGFAQHEYR;SSQSNYGQHGSGSSQSSGYGQHGSSSGQTTGFGQHR;SVVTVIDVFYK	11	0.0882
QARS1	50.9323	AINFNFGYAK;AMAVLESLR;ATGILLYGLASR;DVLNDTAPR;EAATQAQQTLGSTIDK;FDDTNPEK;FSEGEATLR;GFHQVPFAPIVFIER;HRPQLLVER;LAWGQPVGLR;LFTLTALR;LNLHYAVVSK	11	0.1613
HRNR	49.7702	GSGSGQSPSSGQHGTGFGR;HGSGSGQSPSPSR;HGSGSGQSSGFGHK;HGSGSGQSSSYGPYR;HGSGSGQSSSYSPYGSGSGWSSSR;HGSSSGSSSHYGQHGSGSR;QGSGSGQSPSR;QSLGHGQHGSGSGQSPSPSR;QSSSYGPHGYGSGR;QSSSYGQHESASR;SGSGWSSSR	11	0.06
PRMT1	51.2619	ANKLDHVVTIIK;ATLYVTAIEDR;GKVEEVELPVEK;KVIGIECSSISDYAVK;LDHVVTIIK;NSMFHNR;QLVTNACLIK;TGEEIFGTIGMRPNAK;TGFSTSPESPYTHWK;VEEVELPVEK;WLAPDGLIFPDR	11	0.2992
ACTB	46.5556	AGFAGDDAPR;AVFPSIVGRPR;CDVDIR;CPEALFQPSFLGMESCGIHETTFNSIMK;DLTDYLMK;DLYANTVLSGGTTMYPGIADR;DSYVGDEAQSK;DSYVGDEAQSKR;GYSFTTTAER;HQGVMVGMGQK;IIAPPERK;IWHHTFYNELR;KDLYANTVLSGGTTMYPGIADR;LCYVALDFEQEMATAASSSSLEK;QEYDESGPSIVHR;SYELPDGQVITIGNER;TTGIVMDSGDGVTHTVPIYEGYALPHAILR;VAPEEHPVLLTEAPLNPK;YPIEHGIVTNWDDMEK	10	0.6747
EEF1A1	43.3832	DGNASGTTLLEALDCILPPTRPTDKPLR;EHALLAYTLGVK;EVSTYIK;EVSTYIKK;GNVAGDSK;IGGIGTVPVGR;KDGNASGTTLLEALDCILPPTRPTDKPLR;LPLQDVYK;MDSTEPPYSQK;QLIVGVNK;QTVAVGVIK;SGDAAIVDMVPGKPMCVESFSDYPPLGR;STTTGHLIYK;SVEMHHEALSEALPGDNVGFNVK;THINIVVIGHVDSGK;VETGVLKPGMVVTFAPVNVTTEVK;YAWVLDK;YEEIVK;YYVTIIDAPGHR	10	0.4957
NAA50	41.5515	DVLEVGELAK;FGFEIIETK;FGFEIIETKK;FYKDVLEVGELAK;IELGDVTPHNIK;IEPADAHVLQK;KFGFEIIETK;LNQVIFPVSYNDK;MLNHVLNICEK;VPSGQNADVQK	10	0.4852
PPIB	46.4358	DFMIQGGDFTR;DKPLKDVIIADCGK;DTNGSQFFITTVK;DVIIADCGK;FPDENFK;HYGPGWVSMANAGK;IEVEKPFAIAK;IGDEDVGR;TVDNFVALATGEK;VIFGLFGK	10	0.4583
EIF4A1	48.3685	ATQALVLAPTR;DFTVSAMHGDMDQK;DQIYDIFQK;EELTLEGIR;ELAQQIQK;ENYIHR;GFKDQIYDIFQK;GIYAYGFEKPSAIQQR;GVAINMVTEEDK;GVAINMVTEEDKR;GYDVIAQAQSGTGK;KEELTLEGIR;LNSNTQVVLLSATMPSDVLEVTK;LQMEAPHIIVGTPGR;MFVLDEADEMLSR;QFYINVER;VDWLTEK;VFDMLNR;VLITTDLLAR	10	0.4606
RPL7	43.4826	AGNFYVPAEPK;ASINMLR;EVPAVPETLK;IALTDNALIAR;IVEPYIAWGYPNLK;KVLQLLR;QIFNGTFVK;SVNELIYK;TTHFVEGGDAGNR;TTHFVEGGDAGNREDQINR	10	0.3871
HNRNPA1	44.0084	DYFEQYGK;EDSQRPGAHLTVK;GFAFVTFDDHDSVDK;GGGFGGNDNFGR;IEVIEIMTDR;IFVGGIK;KIFVGGIK;KLFIGGLSFETTDESLR;LFIGGLSFETTDESLR;SESPKEPEQLR;SSGPYGGGGQYFAKPR;YHTVNGHNCEVR	10	0.328
SEPTIN2	44.7474	ADTLTLK;ILDEIEEHNIK;LTVVDTPGYGDAINCR;LYPWGVVEVENPEHNDFLK;QQPTQFINPETPGYVGFANLPNQVHR;STLINSLFLTDLYPER;TIISYIDEQFER;VIPGAAEK;VNIVPVIAK;YLHDESGLNR	10	0.3712
RTCB	47.194	EGYAWAEDK;GMAAAGNYAWVNR;LADMGIAIR;LVMEEAPESYK;NLDFQDVLDK;QIGNVAALPGIVHR;SSMTFLTR;SYNDELQFLEK;TLLVHR;VFNTTPDDLDLHVIYDVSHNIAK	10	0.2257
PFKP	43.0222	DLQSNVEHLTEK;ELVVTQLGYDTR;EWSGLLEELAR;IIEVVDAIMTTAQSHQR;LPDDQIPK;NVIFQPVAELK;NVLGHMQQGGAPSPFDR;SFAGNLNTYK;TFVLEVMGR;VTILGHVQR;YLEEIATQMR	10	0.1607
FH	43.2906	FLGSGPR;IEYDTFGELK;IGGVTER;LHDALDAK;LNDHFPLVVWQTGSGTQTNMNVNEVISNR;SGLGELILPENEPGSSIMPGK;STMNFK;THTQDAVPLTLGQEFSGYVQQVK;VAALTGLPFVTAPNK;YYGAQTVR	10	0.2627
AHSA1	41.8073	ADATNVNNWHWTER;CEVTEVSK;DASNWSTDK;DEPDTNLVALMK;ETFLTSPEELYR;FHMVDGNVSGEFTDLVPEK;GIPAPEEER;QTFGYGAR;VFTTQELVQAFTHAPATLEADR;YYFEGIK	10	0.355
STRAP	44.4758	ALWCSEDK;EFLVAGGEDFK;FSPDGELYASGSEDGTLR;GHFGPIHCVR;IYDLNKPEAEPK;LWDHATMTEVK;QGDTGDWIGTFLGHK;SFEAPATINSASLHPEK;TVDFTQDSNYLLTGGQDK;YDYNSGEELESYK	10	0.38
RUVBL2	49.0111	AAGVVLEMIR;DYDAMGSQTK;EVVHTVSLHEIDVINSR;EYQDAFLFNELK;GLGLDDALEPR;GTEVQVDDIK;IGLETSLR;TTEMETIYDLGTK;VQAGDVITIDK;VYSLFLDESR	10	0.2419
CEP44	46.8095	ASTVNYCGLNEISEETTIQK;DQFNYKPILTK;FIDAVYK;ISAEAVGVDISGR;LLNYPEEVDCVGLIK;MFEETAELLK;NLEQVLR;SEVERPASIPLSSGYSTASSDSTPR;VMVDENTWTNLLSR;VTLLETEMLLSK	10	0.3436
CKAP5	42.6578	DAAFEALGTALK;IEDLEEGQQVIR;LDDIFEPVLIPEPK;LIAVEIYR;NLGIPIITVLGDSK;NSSQFFQSYVER;TALAATNPAVR;TTGEVVSGVVSK;VNDFLAEIFK;YSDADIEPFLK	10	0.0571
TALDO1	41.5579	ALAGCDFLTISPK;FAADAVK;ILDWHVANTDK;IYNYYK;LGGSQEDQIK;LSSTWEGIQAGK;LVPVLSAK;MESALDQLK;MFNAENGK;WLHNEDQMAVEK	10	0.2849
EIF2S3	46.1033	AISGVHTVR;HILILQNK;IVLTNPVCTEVGEK;LDDPSCPRPECYR;LGYANAK;LTPLSHEVISR;QDLTTLDVTK;SCGSSTPDEFPTDIPGTK;SFDVNKPGCEVDDLK;VGQEIEVRPGIVSK	10	0.2521
EIF3L	42.8261	IQLLVFK;LHSLLGDYYQAIK;LYTTMPVAK;NFIQYFHK;SEEEIDFLR;TVSDLIDQK;VFSDEVQQQAQLSTIR;VLENIELNK;VYEIQDIYENSWTK;YGDFFIR	10	0.1791
HMGCS1	48.049	GTHMQHAYDFYKPDMLSEYPIVDGK;LEDTYFDR;LPATAAEPEAAVISNGEH;LSIQCYLSALDR;MLLNDFLNDQNR;NNLSYDCIGR;NSIYSGLEAFGDVK;RPTPNDDTLDEGVGLVHSNIATEHIPSPAK;TGVAPDVFAENMK;VTQDATPGSALDK	10	0.2981
EIF3C	40.9322	DAHNALLDIQSSGR;ELLGQGLLLR;FEELTNLIR;IQEESLR;LGSLVENNER;LNEILQAR;MDEEFTK;QGTYGGYFR;TEPTAQQNLALQLAEK;VWDLFPEADK	10	0.1095
PSMD6	41.0654	DWLFAPHYR;FLLSLPEHR;GDLLLNR;IGLFYMDNDLITR;IHAYSQLLESYR;NLGESEIR;NWQYQETIK;PLENLEEEGLPK;SLIEEGGDWDR;VNEIVETNRPDSK	10	0.2648
SLC3A2	46.3013	ADLLLSTQPGR;EDFDSLLQSAK;GENSWFSTQVDTVATK;GLVLGPIHK;IGDLQAFQGHGAGNLAGLK;LLTSFLPAQLLR;VAEDEAEAAAAAK;VAGSPGWVR;WCSWSLSQAR;WWHTGALYR	10	0.1889
EZR	35.7544	APDFVFYAPR;DQWEDR;ELSEQIQR;ENPLQFK;FGDYNK;FVIKPIDK;GFPTWLK;IALLEEAR;IGFPWSEIR;IQVWHAEHR;KAPDFVFYAPR;LFFLQVK;LQDYEEK;QLFDQVVK;QLLTLSSELSQAR;RKPDTIEVQQMK;SGYLSSER;THNDIIHNENMR	10	0.2491
HNRNPR	42.6328	AGPIWDLR;EEEEPMDTSSVTHTEHYK;GFCFLEYEDHK;GYAFITFCGK;LCDSYEIRPGK;LFVGSIPK;LKDYAFVHFEDR;LMMDPLSGQNR;NLATTVTEEILEK;SFSEFGK;STAYEDYYYHPPPR;TKENILEEFSK;TLIEAGLPQK	10	0.2275
GLS	45.7488	CVQSNIVLLTQAFR;DGPGETDAFGNSEGK;ELVASGENK;FDYVMQFLNK;FSPDLWGVSVCTVDGQR;GIHFCHDLVSLCNFHNYDNLR;GSTHPQPGVSPPAAPAAPGPK;MAGNEYVGFSNATFQSER;VLSPEAVR;YAIAVNDLGTEYVHR	10	0.2212
TXNDC5	47.8527	ALAPTWEQLALGLEHSETVK;EYVESQLQR;FVLSQAK;GYPTLLLFR;GYPTLLWFR;LFKPGQEAVK;TLAPTWEELSK;VDCTAHSDVCSAQGVR;VDCTQHYELCSGNQVR;YNSMEDAK	10	0.2662
PSMC3	40.9019	AMEVDERPTEQYSDIGGLDK;DAFALAK;DSYLILETLPTEYDSR;GVLMYGPPGTGK;LKPGDLVGVNK;LLDSEIK;MSTEEIIQR;QIQELVEAIVLPMNHK;TMLELLNQLDGFQPNTQVK;VDILDPALLR	10	0.2893
RBMX	41.5681	ALEAVFGK;DSYESYGNSR;DVYLSPR;DYSDHPSGGSYR;GFAFVTFESPADAK;IVEVLLMK;LFIGGLNTETNEK;SDLYSSGR;VEQATKPSFESGR;YDDYSSSR	10	0.2583
PUF60	42.6654	AIQALNGR;AQSSQDAVSSMNLFDLGGQYLR;AVTPPMPLLTPATPGGLPPAAAVAAAAATAK;IYVASVHQDLSDDDIK;KQESTVMVLR;LGLPPLTPEQQEALQK;QAFAPFGPIK;SIDMSWDSVTMK;SVFEAFGK;VVAEVYDQER	10	0.2558
PSMD2	41.9671	AVPLALALISVSNPR;DTSLYRPALEELR;ELDIMEPK;EPLLTLVK;LAQGLTHLGK;LNILDTLSK;TITGFQTHTTPVLLAHGER;VGQAVDVVGQAGKPK;WLPLGLGLNHLGK;YGEPTLR	10	0.1289
SF3B2	39.2042	AAVLLEQER;AELQLPPPPPPGHYGAWAAQELQAK;EMDDPSVGPK;GPPPPPGDENR;IFEAFK;IPQALEK;LAEIGAPIQGNR;LAQQQAALLMQQEER;QTGIVLNRPVLR;TEEEEIDR	10	0.1285
LAP3	44.3984	EKEDDVPQFTSAGENFDK;ETLNISGPPLK;FAEIIEK;GITFDSGGISIK;GVLFASGQNLAR;LILADALCYAHTFNPK;MPLFEHYTR;QVVDCQLADVNNIGK;TIQVDNTDAEGR;TLIEFLLR	10	0.2312
CLCC1	46.9058	DVSPDLSCADEISECYHK;EDYESQSNPVFR;ETGGILGEGTPK;FHDFETWK;GQMGPTEQGPYAK;LAFAQHQAEVAK;QEEIDYRPDGGAGDADFHYR;SEAAGSPDQGSTYSPAR;SPVLDTKPK;WYTQLR	10	0.2305
TNPO1	46.3931	ATVGILITTIASK;ESQSPDTTIQR;FLQFFK;FSDQFPLPLK;LIPVLVNGMK;NQVGDENWR;QSSFALLGDLTK;SECLNNIGDSSPLIR;SHAVACVNQFIISR;TLLENTAITIGR	10	0.1247
CORO1C	45.9694	AIFLADGNVFTTGFSR;HVFGQAVK;NADPILISLK;NDQCYDDIR;NGSLICTASK;NILDSKPTANK;QLALWNPK;TTDTASVQNEAK;VGIVAWHPTAR;VTWDSSFCAVNPR	10	0.2278
UMPS	43.4147	AALGPLVTGLYDVQAFK;AAWEAYLSR;FADIGNTVK;FGDFVLK;GLQEVGLPLHR;IASWADLVNAHVVPGSGVVK;LEAAEMYR;LHSVCTLSK;VSMKPEFLHLTPGVQLEAGGDNLGQQYNSPQEVIGK;VTDAIVLLDR	10	0.2833
SEC31A	35.6572	ATVWDLR;EVVIAQNDK;IDASQTEFEK;LEFLYDK;LITAVVMK;MPSHQGAEQQQQQHHVFISQVVTEK;NPAVLSAASFDGR;NVWSFLK;VNFEDDSR;YLELLGYR	10	0.0836
PCNA	37.786	AEDNADTLALVFEAPNQEK;CAGNEDIITLR;DLSHIGDAVVISCAK;FSASGELGNGNIK;IADMGHLK;LMDLDVEQLGIPEQEYSCVVK;VSDYEMK;YLNFFTK;YYLAPK	9	0.41
PSMC2	38.444	ALDEGDIALLK;DFLEAVNK;ELFEMAR;FDDGAGGDNEVQR;FVNLGIEPPK;IEFSLPDLEGR;PDYLGADQR;QTLQSEQPLQVAR;YIINVK	9	0.2032
PGM1	39.2927	DLEALMFDR;FNISNGGPAPEAITDK;IALYETPTGWK;IFQISK;LSGTGSAGATIR;SIFDFSALK;TQAYQDQKPGTSGLR;VDLGVLGK;YDYEEVEAEGANK	9	0.1762
LONP1	40.085	AQAVLEEDHYGMEDVK;DIIALNPLYR;EAEDELSAR;FSVGGMTDVAEIK;IAYTFAR;ILEFIAVSQLR;LSSDVLTLLIK;TENPLILIDEVDK;YSNENLDLAR	9	0.1043
RAN	40.323	FNVWDTAGQEK;KNLQYYDISAK;KYVATLGVEVHPLVFHTNR;LVLVGDGGTGK;NLQYYDISAK;NVPNWHR;SNYNFEKPFLWLAR;VCENIPIVLCGNK;YVATLGVEVHPLVFHTNR	9	0.3981
PTBP1	41.5715	DYGNSPLHR;EGQEDQGLTK;ENALVQMADGNQAQLAMSHLNGHK;GQPIYIQFSNHK;HQNVQLPR;IAIPGLAGAGNSVLLVSNLNPER;LHGKPIR;NNQFQALLQYADPVSAQHAK;VLFSSNGGVVK	9	0.2335
CALR	39.5255	CKDDEFTHLYTLIVRPDNTYEVK;DKQDEEQR;EQFLDGDGWTSR;FVLSSGK;FYALSASFEPFSNK;HEQNIDCGGGYVK;IDDPTDSKPEDWDKPEHIPDPDAK;IKDPDASKPEDWDER;QIDNPDYK	9	0.2974
RPL5	36.1265	EFNAEVHR;GAVDGGLSIPHSTK;HIMGQNVADYMR;NSVTPDMMEEMYK;QFSQYIK;RFPGYDSESK;TDYYAR;YLMEEDEDAYK;YLMEEDEDAYKK	9	0.2761
PSMC5	40.6124	EHAPSIIFMDEIDSIGSSR;EVIELPVK;FVVDVDK;IAELMPGASGAEVK;IDILDSALLRPGR;LEGGSGGDSEVQR;NDSYTLHK;TMLELLNQLDGFEATK;VHVTQEDFEMAVAK	9	0.2759
SLC25A13	36.104	AGQTTYSGVIDCFR;DLGFFGIYK;EEFVLAAQK;IAPLEEGTLPFNLAEAQR;LTVNDFVR;MTLADIER;STGSFVGELMYK;TVELLSGVVDQTK;VTAIDFR;YASIEK;YEGFFGLYR;YLNIFGESQPNPK	9	0.1867
PGAM1	44.564	ALPFWNEEIVPQIK;AMEAVAAQGK;FSGWYDADLSPAGHEEAK;HGESAWNLENR;HYGGLTGLNK;NLKPIKPMQFLGDEETVR;SYDVPPPPMEPDHPFYSNISK;VLIAAHGNSLR;YADLTEDQLPSCESLK	9	0.5079
HNRNPH1	40.5587	ATENDIYNFFSPLNPVR;DLNYCFSGMSDHR;ETMGHR;GLPWSCSADEVQR;HTGPNSPDTANDGFVR;IQNGAQGIR;SNNVEMDWVLK;STGEAFVQFASQEIAEK;VHIEIGPDGR;YGDGGSTFQSTTGHCVHMR;YVEVFK	9	0.3051
RPS3A	28.9692	ADGYEPPVQESV;ATGDETGAK;DWYDVK;LITEDVQGK;LMELHGEGSSSGK;MCSMVK;MMEIMTR;TTDGYLLR;VVDPFSK	9	0.2917
KRT14	42.9662	ADLEMQIESLK;ADLEMQIESLKEELAYLK;ALEEANADLEVK;APSTYGGGLSVSSSR;CEMEQQNQEYK;DAEEWFFTK;EELAYLK;EVATNSELVQSGK;GQVGGDVNVEMDAAPGVDLSR;GSCGIGGGIGGGSSR;ISSVLAGGSCR;KDAEEWFFTK;KNHEEEMNALR;LAADDFR;LASYLDK;LASYLDKVR;LLEGEDAHLSSSQFSSGSQSSR;MSVEADINGLR;NHEEEMNALR;QFTSSSSMK;QRPAEIKDYSPYFK;TRLEQEIATYR;VLDELTLAR;VTMQNLNDR;VVSTHEQVLR	9	0.5254
TPI1	41.3478	HVFGESDELIGQK;IAVAAQNCYK;IIYGGSVTGATCK;KQSLGELIGTLNAAK;QSLGELIGTLNAAK;VAHALAEGLGVIACIGEK;VIADNVK;VPADTEVVCAPPTAYIDFAR;VVLAYEPVWAIGTGK	9	0.4458
ABCE1	42.1264	AIIKPQYVDQIPK;CPFGALSIVNLPSNLEK;IAIVNHDK;LCIEVTPQSK;LKPDEGGEVPVLNVSYKPQK;NVEDLSGGELQR;VAETANEEEVK;VIVFDGVPSK;YCANAFK	9	0.1803
DBN1	35.749	EQSIFGDHR;KSESEVEEAAAIIAQRPDNPR;LAASGEGGLQELSGHFENQK;LREDENAEPVGTTYQK;LSNGLAR;MAPTPIPTR;SESEVEEAAAIIAQRPDNPR;SPSDSSTASTPVAEQIER;YVLINWVGEDVPDAR	9	0.1772
UPF1	36.6107	AGAKPDQIGIITPYEGQR;AGLSQSLFER;ESQTQDNITVR;GNTSGSHIVNHLVR;LQVQYR;LVVLGIRPIR;NVFLLGFIPAK;TVTSATIVYHLAR;YGVIIVGNPK	9	0.0912
PAPSS1	39.995	AWTVLTEYYK;DIVPVDASYEVK;GCTVWLTGLSGAGK;LSNNAQNWGMQR;LTPTELK;MDYYDSEHHEDFEFISGTR;NLGFSPEDR;NPEFFEHR;VYWNDGLDQYR	9	0.1635
PCBP1	44.3449	AFAMIIDK;AITIAGVPQSVTECVK;ESTGAQVQVAGDMLPNSTER;EVGSIIGK;IANPVEGSSGR;IITLTGPTNAIFK;INISEGNCPER;LEEDINSSMTNSTAASRPPVTLR;LVVPATQCGSLIGK;QGANINEIR;QMSGAQIK;QQSHFAMMHGGTGFAGIDSSSPEVK;QVTITGSAASISLAQYLINAR;VMTIPYQPMPASSPVICAGGQDR	9	0.5899
CAT	42.2483	ADVLTTGAGNPVGDK;AFYVNVLNEEQR;DAQIFIQK;DLFNAIATGK;DPASDQMQHWK;GPLLVQDVVFTDEMAHFDR;LNVITVGPR;NAIHTFVQSGSHLAAR;VFEHIGK	9	0.203
DSG1	39.1532	EMQDLGGGER;EQYGQYALAVR;ESSNVVVTER;ISGVGIDQPPYGIFVINQK;LADISLGK;QEPSDSPMFIINR;TMNNFLDR;TNVGILK;TYVVTGNMGSNDK	9	0.0944
CACYBP	44.9404	AELLDNEKPAAVVAPITTGYTVK;EKPSYDTETDPSEGLMNVLK;ISNYGWDQSDK;IYEDGDDDMK;KAELLDNEKPAAVVAPITTGYTVK;SFDLLVK;SYSMIVNNLLKPISVEGSSK;TDTVLILCR;WDYLTQVEK	9	0.4825
GART	32.2902	AFAHITGGGLLENIPR;AVQEIMQEK;ENLISALEEAK;FEGAIYR;GDTVATLSER;HGIPTAQWK;IKDTVLQR;IYSHSLLPVLR;VLAVTAIR	9	0.0881
DCTN1	42.244	AEITDAEGLGLK;AFLQGGQEATDIALLLR;DSPLLLQQISAMR;ELTNQQEASVER;LEETQALLR;LSHEGPGSELPAGALYR;LVLTQEQLHQLHSR;MQEQQADLQR;QMEVAQANR	9	0.0884
RPN2	44.3206	FELDTSER;KNFESLSEAFSVASAAAVLSHNR;LQVTNVLSQPLTQATVK;NFESLSEAFSVASAAAVLSHNR;NPILWNVADVVIK;QEIQHLFR;SIVEEIEDLVAR;YHVPVVVVPEGSASDTHEQAILR;YIANTVELR	9	0.1791
GNPDA1	36.14	AFALYK;AIEEGVNHMWTVSAFQQHPR;DHPESYHSFMWNNFFK;EVMILITGAHK;GLMLVHNK;LIEYYK;LIILEHYSQASEWAAK;LVDPLYSIK;TFNMDEYVGLPR	9	0.3599
XRN2	29.4564	EGMEAAVEK;FDVDAADEK;GVGAEPLLPWNR;LNNDPGWK;LVNIYK;NLTVILSDASAPGEGEHK;NSLGGDVLFVGK;NSPGSQVASNPR;VVQSYVEGLCWVLR	9	0.1053
PYGB	39.4265	ARPEYMLPVHFYGR;DYFFALAHTVR;HLDHVAALFPGDVDR;IGEEFLTDLSQLK;IVNGWQVEEADDWLR;QAVDQISSGFFSPK;QLLNCLHVVTLYNR;TNGITPR;VEDVEALDR;VIFLENYR;VLYPNDNFFEGK;WPVSMFEK	9	0.1661
PPA1	37.9773	AAPFSLEYR;AIVDALPPPCESACTVPTDVDKWFHHQK;DFAIDIIK;DPLNPIK;GQYISPFHDIPIYADK;GYIWNYGAIPQTWEDPGHNDK;HTGCCGDNDPIDVCEIGSK;LKPGYLEATVDWFR;VIAINVDDPDAANYNDINDVK	9	0.4948
STOML2	40.5617	AEQINQAAGEASAVLAK;ASYGVEDPEYAVTQLAQTTMR;DVQGTDASLDEELDR;ESMQMQVEAER;ILEPGLNILIPVLDR;IMDPYK;NTVVLFVPQQEAWVVER;QAQILASEAEK;YVQSLK	9	0.3343
APMAP	37.8245	EPPLLLGVLHPNTK;GLFEVNPWK;LFSQETVMK;LLEYDTVTR;LLLSSETPIEGK;RPLRPQVVTDDDGQAPEAK;SLHDPDGLVATYISEVHEHDGHLYLGSFR;VLLDQLR;VYVSGLMK	9	0.2788
UGDH	43.7474	ASVGFGGSCFQK;EQIVVDLSHPGVSEDDQVSR;IAILGFAFK;IIDSLFNTVTDK;ILTTNTWSSELSK;IPYAPSGEIPK;LAANAFLAQR;MLKPAFIFDGR;VLIGGDETPEGQR	9	0.2247
NUDC	36.9054	DMVVDIQR;ELTDEEAER;FMDQHPEMDFSK;GKDMVVDIQR;LKPNLGNGADLPNYR;LSDLDSETR;SMGLPTSDEQK;TDFFIGGEEGMAEK;VVTVHLEK	9	0.2659
XPOT	44.069	ALAYFEQLK;ANVEAIMLAVMK;ASALQDMMR;DLQEFIPLINQITAK;DVVHTSEEAR;LMLAQDEER;QMNPFIEDILNR;TCFIILSK;YSELTTVQQQLIR	9	0.1008
RPA1	43.7885	ATAFNEQVDK;ATVMDVKPVDYR;DSLVDIIGICK;FIVNTLK;GWFDAEGQALDGVSISDLK;SGGVGGSNTNWK;VETYNDESR;VVPIASLTPYQSK;VVTATLWGEDADK	9	0.1721
TXNRD1	41.0782	FLIATGERPR;GFDQDMANK;HDWDR;IGEHMEEHGIK;LMHQAALLGQALQDSR;VELTPVAIQAGR;VMVLDFVTPTPLGTR;VVGFHVLGPNAGEVTQGFAAALK;VVYENAYGQFIGPHR	9	0.1787
EIF4A3	36.7436	DELTLEGIK;EANFTVSSMHGDMPQK;ELAVQIQK;EQIYDVYR;FMTDPIR;GIYAYGFEKPSAIQQR;KGVAINFVK;LDYGQHVVAGTPGR;MLVLDEADEMLNK;QFFVAVER;VDWLTEK	9	0.2798
SYNCRIP	38.2586	AGPIWDLR;AMEEMNGK;DSDLSHVQNK;GFCFLEYEDHK;GYAFVTFCTK;LDEIYVAGLVAHSDLDER;LFVGSIPK;LKDYAFIHFDER;LMMDPLTGLNR;LYNNHEIR;VTEGLTDVILYHQPDDK;YGGPPPDSVYSGQQPSVGTEIFVGK	9	0.2343
JUP	39.6688	ATIGLIR;EGLLAIFK;HPEAEMAQNSVR;ISEDKNPDYR;LAEPSQLLK;LLNDEDPVVVTK;LLNQPNQWPLVK;LVQLLVK;MEEIVEGCTGALHILAR;TLVTQNSGVEALIHAILR;TMQNTSDLDTAR;VAAGVLCELAQDK	9	0.1839
RUVBL1	43.7126	ALESSIAPIVIFASNR;AVLLAGPPGTGK;GLGLDESGLAK;LDPSIFESLQK;TALALAIAQELGSK;TEVLMENFR;TISHVIIGLK;VPFCPMVGSEVYSTEIK;YSVQLLTPANLLAK	9	0.25
ESYT1	38.7564	ALTLGALTLPLAR;FEWELPLDEAQR;HLSPYATLTVGDSSHK;IHVLEAQDLIAK;LGTQTFCSR;LLAETVAPAVR;LLVPLVPDLQDVAQLR;SNSSFMSR;VQLDLAETDLSQGVAR	9	0.1024
CYFIP1	35.8087	EANHNVSAPYGR;HVQLLGR;LGTPQQIAIAR;LMNFMYFQR;NVIQSVLQAIR;TVCFQNLR;YAPLHLVPLIER;YETLLK;YNYTSEEK	9	0.067
SUPT16H	43.3035	AASITSEVFNK;APGEQTVPALNLQNAFR;DDLYAEQMER;EDGELNLMK;EELEFEVPFR;GDKVDILYNNIK;ICDVYNAVMDVVK;KYETVIMPVFGIATPFHIATIK;VMEIVDADEK	9	0.1089
TPR	37.3752	ESAEFQTQLEK;ETLNQAETK;IQNEQLEK;LAVAEVR;LESALTELEQLR;NIEELQQQNQR;NLQEQTVQLQSELSR;QVTEEVR;TMAQHEELMK	9	0.0381
DDC	34.29	AGLIGGVK;ASALQEALER;ELAADVLR;HSHQDSGLITDYR;HWQIPLGR;LDPTYLK;LVAYSSDQAHSSVER;MWFVFR;VNEALLQR	9	0.1729
POGLUT2	38.564	AGQEFAR;DIVMPTYDLTDSVLETMGR;HDENLYGPIVK;HISFFDFFK;IAVEIPK;IFMDAILLSLTR;SEIWGPGLK;VGVQVLDR;YFYIQAVDTSGNK	9	0.1892
NSF	34.6257	EFSDIFR;LFADAEEEQR;LFGLLVK;LLDYVPIGPR;LQILHIHTAR;MGIGGLDK;NFSGAELEGLVR;QSIINPDWNFEK;YVGESEANIR	9	0.1156
EIF3M	41.9544	ALKDPNAFLFDHLLTLKPVK;DFIDSLGLLHEQNMAK;DPNAFLFDHLLTLKPVK;LLTFMGMAVENK;LLYEALVDCK;LQLLSNLFHGMDK;QQWQQLYDTLNAWK;VAASCGAIQYIPTELDQVR;WISDWNLTTEK	9	0.3075
NUP205	39.1372	ASTEGVAIQGQQGTR;DLPSADSVQYR;FQDDNVEGDK;IQQGALELLR;LAWALALR;LTAPEDVFSK;QYIATIHSR;TGPVAVR;YSFIQALVR	9	0.0442
NSUN2	36.7877	ELEDLEVDGQK;FHQFLVSETESGNISR;GAEQLAEGGR;LAQEGIYTLYPFINSR;LQAMHLER;LQQQQRPEDAEDGAEGGGK;MMGLEVLGEK;NVLLNNSEK;VINTGIK	9	0.1382
SRP72	39.0195	AIELLQEFSDQHPENAAEIK;EAISDLQQLWK;EALNVINTHTK;GTQGATAGASSELDASK;ILQINK;ISQGNISK;QLQAIEFNK;VLANNSLSFEK;YGQNGDFTR	9	0.152
KDM1A	38.8613	DEQIEHWK;EKDEMVEQEFNR;HWDQDDDFEFTGSHLTVR;IKPLPTK;LFFAGEHTIR;QQPPAVQFVPPLPEWK;TLQLWLDNPK;VFLFIR;VIIIGSGVSGLAAAR	9	0.1197
EEF1A2	37.5129	EGNASGVSLLEALDTILPPTRPTDKPLR;EHALLAYTLGVK;EVSAYIK;IGGIGTVPVGR;IGYNPATVPFVPISGWHGDNMLEPSPNMPWFK;KEGNASGVSLLEALDTILPPTRPTDKPLR;LPLQDVYK;MDSTEPAYSEK;QLIVGVNK;QTVAVGVIK;QTVAVGVIKNVEK;STTTGHLIYK;SVEMHHEALSEALPGDNVGFNVK;THINIVVIGHVDSGK;VETGILRPGMVVTFAPVNITTEVK;YAWVLDK;YYITIIDAPGHR	8	0.4795
ALDH9A1	34.3781	EVNLAVQNAK;FTEEVVK;GIKPVTLELGGK;IGDPLLEDTR;ILLEAAR;VIATFTCSGEK;VLCGGDIYVPEDPK;VSFTGSVPTGMK	8	0.168
PHB	39.4054	AAELIANSLATAGDGLIELR;AAIISAEGDSK;EFTEAVEAK;FDAGELITQR;IFTSIGEDYDER;ILFRPVASQLPR;QVSDDLTER;VLPSITTEILK	8	0.3456
PRDX1	31.1688	ADEGISFR;GLFIIDDK;HGEVCPAGWKPGSDTIKPDVQK;IGHPAPNFK;LNCQVIGASVDSHFCHLAWVNTPK;LVQAFQFTDK;QGGLGPMNIPLVSDPK;QITVNDLPVGR;SKEYFSK;TIAQDYGVLK	8	0.6281
YWHAZ	38.0739	DICNDVLSLLEK;DSTLIMQLLR;EMQPTHPIR;FLIPNASQAESK;GIVDQSQQAYQEAFEISK;NLLSVAYK;SVTEQGAELSNEER;VVSSIEQK;YDDMAACMK;YLAEVAAGDDK;YLAEVAAGDDKK	8	0.4571
YWHAE	34.9951	AASDIAMTELPPTHPIR;DNLTLWTSDMQGDGEEQNK;DSTLIMQLLR;EALQDVEDENQ;EDLVYQAK;HLIPAANTGESK;LICCDILDVLDK;NLLSVAYK;VFYYK;YDEMVESMK	8	0.4353
TUBB3	38.1138	AILVDLEPGTMDSVR;ALTVPELTQQMFDAK;ECENCDCLQGFQLTHSLGGGTGSGMGTLLISK;EIVHIQAGQCGNQIGAK;EVDEQMLAIQSK;FPGQLNADLR;GHYTEGAELVDSVLDVVR;GHYTEGAELVDSVLDVVRK;IMNTFSVVPSPK;ISEQFTAMFR;ISVYYNEASSHK;KECENCDCLQGFQLTHSLGGGTGSGMGTLLISK;KLAVNMVPFPR;LATPTYGDLNHLVSATMSGVTTSLR;LAVNMVPFPR;LHFFMPGFAPLTAR;MREIVHIQAGQCGNQIGAK;MSSTFIGNSTAIQELFK;NMMAACDPR;NSSYFVEWIPNNVK;SGAFGHLFRPDNFIFGQSGAGNNWAK;VAVCDIPPR;VREEYPDR;YLTVATVFR	8	0.6622
PEBP1	39.1371	APVAGTCYQAEWDDYVPK;EWHHFLVVNMK;GNDISSGTVLSDYVGSGPPK;LYTLVLTDPDAPSR;NRPTSISWDGLDSGK;WSGPLSLQEVDEQPQHPLHVTYAGAAVDELGK;YREWHHFLVVNMK;YVWLVYEQDRPLK	8	0.6684
KRT80	29.5871	FASLIGK;LAQLEAALQQAK;SAEYGSSLQSSR;SEIADLNVR;SLEEAEAYSR;SLESFVELMK;SQLEEQAAR;YEDEISK	8	0.1681
PHB2	35.8179	AQVSLLIR;EYTAAVEAK;FNASQLITQR;IVQAEGEAEAAK;LGLDYEER;LLLGAGAVAYGVR;VLPSIVNEVLK;VLSRPNAQELPSMYQR	8	0.291
XPO5	36.8336	DPLLLAIIPK;HFGLQILEHVVK;SAILGLPQPLLELNDSPVFK;TCWPTDLEEAK;TDSPSCEYSR;THNTLYAPEMLAK;VLSDVDAFIAYVGTDQK;WQVINQR	8	0.0831
EEF1D	41.2691	ATAPQTQHVSPMR;FYEQMNGPVAGASR;GVVQELQQAISK;IASLEVENQSLR;LQIQCVVEDDK;QENGASVILR;SIQLDGLVWGASK;SLAGSSGPGASSGTSGDHGELVVR	8	0.3879
NQO1	36.6812	ALIVLAHSER;EAAAAALK;EGHLSPDIVAEQK;FGLSVGHHLGK;IQILEGWK;LKDPANFQYPAESVLAYK;RALIVLAHSER;TSFNYAMK	8	0.281
APEX1	41.2691	EAAGEGPALYEDPPDQK;EEAPDILCLQETK;GAVAEDGDELR;ICSWNVDGLR;KPLVLCGDLNVAHEEIDLR;LDYFLLSHSLLPALCDSK;LPAELQELPGLSHQYWSAPSDK;VSYGIGDEEHDQEGR	8	0.3931
MSN	28.6347	AMLENEK;APDFVFYAPR;AQQELEEQTR;EDAVLEYLK;ESPLLFK;FVIKPIDK;GFSTWLK;IGFPWSEIR;IQVWHEEHR;KAPDFVFYAPR;LFFLQVK;QLFDQVVK;RKPDTIEVQQMK;TANDMIHAENMR;VTAQDVR	8	0.2132
AMPD2	36.7889	EGPEGNDIR;EVMSDLEESK;HLEEIVHVEQGR;LSSCDMCELAR;NPLPEYLSR;TDSDSDLQLYK;WLVQVPR;YLQQLAEKPLETR	8	0.0933
UGP2	33.6438	AHVDEFK;EFPTVPLVK;GTVIIIANHGDR;ILTTASSHEFEHTK;LGSSFTK;LVEIAQVPK;NENTFLDLTVQQIEHLNK;SFENSLGINVPR	8	0.1732
CS	32.769	ALGFPLERPK;ALGVLAQLIWSR;AYAQGISR;DILADLIPK;DYIWNTLNSGR;IVPNVLLEQGK;LVAQLYK;VVPGYGHAVLR	8	0.1695
CLIC1	35.5573	FLDGNELTLADCNLLPK;GFTIPEAFR;GVTFNVTTVDTK;IGNCPFSQR;LAALNPESNTAGLDIFAK;LHIVQVVCK;NSNPALNDNLEK;YLSNAYAR	8	0.39
ACAT2	30.8264	APHLAYLR;ATVAPEDVSEVIFGHVLAAGCGQNPVR;EIVPVLVSTR;ELGLNPEK;ILVTLLHTLER;TDEFPR;TIIGSFNGALAAVPVQDLGSTVIK;VNIEGGAIALGHPLGASGCR	8	0.2872
IMPDH2	34.0426	EANEILQR;FVPYLIAGIQHSCQDIGAK;GMGSLDAMDK;LVGIISSR;NLIDAGVDALR;TSSAQVEGGVHSLHSYEK;VAQGVSGAVQDK;YEQGFITDPVVLSPK;YFSEADK	8	0.2101
MDH1	33.3053	AICDHVR;DDSWLK;DVIATDKEDVAFK;EVGVYEALK;EVGVYEALKDDSWLK;FVEGLPINDFSR;LGVTANDVK;VIVVGNPANTNCLTASK	8	0.2186
PRKCSH	33.6423	AQQEQELAADAFK;ESLQQMAEVTR;ETMVTSTTEPSR;ILIEDWK;LIELQAGK;LWEEQLAAAK;SLEDQVEMLR;YEQGTGCWQGPNR	8	0.1591
PSMC1	29.3967	APQETYADIGGLDNQIQEIK;GVILYGPPGTGK;IETLDPALIRPGR;IKDYLLMEEEFIR;SKENVLYK;VVGSELIQK;YEPPVPTR;YLGDGPK	8	0.2045
ASS1	25.5957	APNTPDILEIEFK;FELSCYSLAPQIK;IDIVENR;MPEFYNR;NDLMEYAK;NQAPPGLYTK;VFIEDVSR;VIAPWR	8	0.1748
EML4	30.6763	AALADVLR;ADQFLVGTSR;DVIINQEGEYIK;GVGCLDFSK;LVDEPGHCADFHPSGTVVAIGTHSGR;SHNSWENSDDSR;VIAVADDFCK;YSAHSSHVTNVSFTHNDSHLISTGGK	8	0.1152
DPYSL5	38.554	AALVGGTTMIIGHVLPDKETSLVDAYEK;DLHESSFSLSGSQIDDHVPK;EMGTPLADTPTRPVTR;FVAVTSSNAAK;LLNLYPR;MSVIWER;TPYLGDVAVVVHPGK;VHAENGELVAEGAK	8	0.2092
RPLP0	33.9258	AFLADPSAFVAAAPVAAATTAAPAAAAAPAK;AGAIAPCEVTVPAQNTGLGPEK;AVVLMGK;GHLENNPALEK;GNVGFVFTK;GTIEILSDVQLIK;IIQLLDDYPK;SNYFLK	8	0.3438
KRT77	31.8714	EQIMVLNNK;FASFIDKVR;FLEQQNQVLQTK;LQAEISNVK;QLLEGEESR;QVDLLSAEQMR;SISINLMGR;SKDEAEALYQTK;SKYEDEINK;VDTLTGEVNFLK;YEDEINKR	8	0.1765
RRM1	34.0135	DDSIEGIYDTLK;DFSYNYFGFK;HPDYAILAAR;LTSMHFYGWK;LYASYEK;STLDIVLANK;TGMYYLR;VLSGEFQIVNPHLLK	8	0.1023
AIFM1	35.8421	AALSASEGEEVPQDK;ALGTEVIQLFPEK;APSHVPFLLIGGGTAAFAAAR;ELWFSDDPNVTK;GVIFYLR;ILPEYLSNWTMEK;LNDGSQITYEK;RVEHHDHAVVSGR	8	0.1713
DLD	36.1369	AAQLGFK;ADGGTQVIDTK;ALLNNSHYYHMAHGK;ALTGGIAHLFK;IDVSIEAASGGK;IPNIYAIGDVVAGPMLAHK;VCHAHPTLSEAFR;VVHVNGYGK	8	0.1906
PFAS	35.869	AFSITQGLLK;EAPEPGMEVVK;ELSDPAGAIIYTSR;FCDNSSAIQGK;HWFFK;LSFAHPPSAEVEAIALATLHDR;SLGLQLPDGQR;VGPGPALMLR	8	0.0703
MPST	39.0926	AGQPLQLLDASWYLPK;ALVSAQWVAEALR;AQLDPAFIK;ARPEDVISEGR;DGIEPGHIPGTVNIPFTDFLSQEGLEK;HIPGAAFFDIDQCSDR;TSPYDHMLPGAEHFAEYAGR;TYEDIKENLESR;VWWMFR	8	0.4377
FHL1	30.467	AITSGGITYQDQPWHADCFVCVTCSK;CLHPLANETFVAK;DCFTCSNCK;FCANTCVECR;FTAVEDQYYCVDCYK;FWHDTCFR;KPIGADSK;QVIGTGSFFPK	8	0.3096
ADK	30.7622	AGHYAASIIIR;ELFDELVK;FGEILK;HLDLEK;IVIFTQGR;SLIANLAAANCYK;VAQWMIQQPHK;YSLKPNDQILAEDK	8	0.2127
FEN1	31.3155	AVDLIQK;EAHQLFLEPEVLDPESVELK;KLPIQEFHLSR;LDDFFK;LPIQEFHLSR;QFSEER;QGGDVLQNEEGETTSHLMGMFYR;QLQQAQAAGAEQEVEK	8	0.2342
TCERG1	30.6699	AKPVATAPIPGTPWCVVWTGDER;EALFNEFVAAAR;EFEEYIR;GPPPPPTASEPTR;LIQESDQHLK;QVFDQYVK;SDFFELLSNHHLDSQSR;WESGSLLER	8	0.0902
CUL1	30.4183	AGIQQVYTR;DLNEQFK;FTAFYASR;LLETHIHNQGLAAIEK;LVHQNSASDDAEASMISK;LYLGYK;MFQDIGVSK;SPELLAR	8	0.1031
NNT	38.2522	AVVLAANHFGR;EMIESMK;FFTGQITAAGK;MATQASTLYSNNITK;TSGTLISFIYPAQNPELLNK;TTVLAMDQVPR;VALSPAGVQNLVK;VTIAQGYDALSSMANIAGYK	8	0.0994
GALNT2	30.6104	AAEVWMDEYK;FNQVESDK;HVGSNLCLDSR;KEDWNEIDPIK;NFYYAAVPSAR;NVPYGNIQSR;TVVSVLK;VGHVFR	8	0.1296
NARS1	28.786	ALMTVGK;FLTWILNR;IFDSEEILAGYK;MNYSDAIVWLK;NLMFLVLR;SFYMQR;VFGWVHR;WNVISK	8	0.1186
BUB3	31.7683	LCQFHR;LIVGTAGR;LNQPPEDGISSVK;MHDLNTDQENLVGTHDAPIR;QGYVLSSIEGR;QVTDAETKPK;TPCNAGTFSQPEK;VYTLSVSGDR	8	0.2774
SMC2	32.0909	ALEEELAGLK;ENLTELSGGQR;FVDGVSTVAR;ILTTIEDLDQK;SIILEGFK;TILEEEITPTIQK;YLINGVNANNTR;YNDLMK	8	0.0677
HPRT1	35.6924	DLNHVCVISETGK;FFADLLDYIK;SIPMTVDFIR;SYCNDQSTGDIK;TMQTLLSLVR;VASLLVK;VFIPHGLIMDR;VIGGDDLSTLTGK	8	0.3945
MSH6	31.3584	GTQTYSVLEGDPSENYSK;IHNVGSPLK;IIDFLSALEGFK;TIVYWGIGR;TLLEEEYFR;WDTAFDHEK;YQLEIPENFTTR;YSDSLVQK	8	0.0632
PSMC4	32.1978	AVAHHTTAAFIR;DEQEHEFYK;ELLKPNASVALHK;FDAQTGADR;KDEQEHEFYK;LIFSTITSK;YIVLAK;YLGEGPR	8	0.1579
KIF5B	36.2491	DQDNMQAELNR;ELQTLHNLR;FRPLNESEVNR;ILQDSLGGNCR;ISFLENNLEQLTK;LFVQDLATR;LHDPEGMGIIPR;LYLVDLAGSEK;MMLEQER;NTIQWLENELNR;SAEIDSDDTGGSAAQK;SLSALGNVISALAEGSTYVPYR;TGAEGAVLDEAK	8	0.162
SCARB2	33.0146	DEVLYVFPSDFCR;GQGSMDEGTADER;IVEWNGK;KLDDFVETGDIR;NGAPIIMSFPHFYQADER;TSLDWWITDK;VEEVGPYTYR	7	0.1736
AP2M1	28.4941	DIILPFR;LNYSDHDVIK;MIGGLFIYNHK;SNIWLAAVTK;TFITQQGIK;VNVIHAR;WARPPISMNFEVPFAPSGLK	7	0.1701
NAMPT	23.3574	DLLNCSFK;DPVPGYSVPAAEHSTITAWGK;GWNYILEK;LHDFGYR;MWSIENIAFGSGGGLLQK;STQAPLIIRPDSGNPLDTVLK;VLEILGK	7	0.1833
DNAJA2	24.0938	DGNDLHMTYK;EHEVFQR;FDVQFPENNWINPDK;GEGMPQYR;RGEDMMHPLK;VSLEDLYNGK;YGEQGLR	7	0.1626
PPP2R1B	31.277	ELVSDTNQHVK;FGTEWAQNTIVPK;LGQDEDMDVK;LSTIALALGVER;MAGDQVANVR;QLSQSLLPAIVELAEDAK;QMLPIVLK;SEIVPLFTSLASDEQDSVR;SLCSDDTPMVR;TSACGLFSVCYPR	7	0.208
SEPTIN7	28.0943	ADTLTPEECQQFK;DVTNNVHYENYR;FEDYLNAESR;ILEQQNSSR;NLEGYVGFANLPNQVYR;SPLAQMEEER;STLINSLFLTDLYSPEYPGPSHR	7	0.2151
NAA15	22.8734	EAGLYR;FLTPLK;ILEEFR;IYEEAWTK;KEEAYELVR;LEDAADVYR;NPENWAYYK;SYVDLLK	7	0.0693
PAICS	29.3151	ACGNFGIPCELR;AEYEGDGIPTVFVAVAGR;DDANNDPQWSEEQLIAAK;IATGSFLK;KNFEWVAER;NFEWVAER;TKEVYELLDSPGK	7	0.1835
CTTN	29.5985	FGVEQDR;FGVQSER;SAVGFDYQGK;SAVGFEYQGK;TQTPPVSPAPQPTEER;VDQSAVGFEYQGK;YGLFPANYVELR	7	0.1182
ADH5	31.3724	AAVAWEAGKPLSIEEIEVAPPK;AFELMHSGK;GTAFGGWK;IKVDEFVTHNLSFDEINK;LVSEYMSK;VCLLGCGISTGYGAAVNTAK;VDEFVTHNLSFDEINK	7	0.2273
PCMTD2	29.4797	ADYYLEEFK;METIVFLDK;TELVEQAFR;TGPSAWETK;VGGILVMPLEEK;VLSLPLPDPLK;YYLLYYR	7	0.1828
CBR1	27.0181	EGWPSSAYGVTK;EYGGLDVLVNNAGIAFK;FHQLDIDDLQSIR;GIGLAIVR;GQAAVQQLQAEGLSPR;SCSPELQQK;VVNVSSIMSVR	7	0.3105
PARK7	26.309	ALVILAK;APLVLKD;DGLILTSR;DVVICPDASLEDAK;EGPYDVVVLPGGNLGAQNLSESAAVK;GLIAAICAGPTALLAHEIGFGSK;VTVAGLAGK	7	0.4974
RPS2	29.9767	AEDKEWMPVTK;AFVAIGDYNGHVGLGVK;GCTATLGNFAK;GTGIVSAPVPK;GYWGNK;SLEEIYLFSLPIK;SPYQEFTDHLVK	7	0.2765
ATP6V1B2	29.2893	AVVQVFEGTSGIDAK;IPIFSAAGLPHNEIAAQICR;NFIAQGPYENR;NYLSQPR;QIYPPINVLPSLSR;TSCEFTGDILR;YAEIVHLTLPDGTK	7	0.18
RPS18	32.7835	AGELTEDEVER;FQHILR;IAFAITAIK;IPDWFLNR;VITIMQNPR;VLNTNIDGR;YSQVLANGLDNK	7	0.4211
DLAT	30.5785	GVETIANDVVSLATK;ILVAEGTR;ILVPEGTR;LSEGDLLAEIETDK;VAPAPAAVVPPTGPGMAPVPTGVFTDIPISNIR;VFVSPLAK;VPLPSLSPTMQAGTIAR	7	0.1592
VDAC1	31.4567	GYGFGLIK;LTFDSSFSPNTGK;VNNSSLIGLGYTQTLKPGIK;VTGSLETK;VTQSNFAVGYK;WTEYGLTFTEK;YQIDPDACFSAK	7	0.2933
MAT2A	32.8389	DSFPWEVPK;FVIGGPQGDAGLTGR;ICDQISDAVLDAHLQQDPDAK;NFDLRPGVIVR;NGTLPWLRPDSK;TQVTVQYMQDR;YLDEDTIYHLQPSGR	7	0.238
RPS9	24.6284	IEDFLER;IGVLDEGK;LDYILGLK;LFEGNALLR;LQTQVFK;MKLDYILGLK;QVVNIPSFIVR	7	0.268
MTCH2	30.0491	EVSSSFDHVIK;GLFTGLTPR;LCSGVLGTVVHGK;SAATLITHPFHVITLR;SMVQFIGR;VLQHYQESDKGEELGPGNVQK;YCGLCDSIITIYR	7	0.3003
HNRNPD	25.683	DLKDYFSK;EYFGGFGEVESIELPMDNK;GFCFITFK;GFGFVLFK;IFVGGLSPDTPEEK;LDPITGR;MFIGGLSWDTTK;MFIGGLSWDTTKK	7	0.2169
NAP1L4	28.7826	AAATAEEPDPK;FYEEVHDLER;GIPEFWFTIFR;LDNVPHTPSSYIETLPK;LTDQVMQNPR;QVPNESFFNFFNPLK;VLAALQER;YAALYQPLFDK	7	0.248
SRPRA	24.9534	GGNNSFTHEALTLK;GTLGGMFGMLK;LIDGIVLTK;MLDFFTIFSK;NQGFDVVLVDTAGR;QALQESLVQILQPQR;TMVQLFEK	7	0.127
ACAA2	27.8146	DFTATDLSEFAAK;ETPALTINR;HNFTPLAR;ITAHLVHELR;LPPVFK;TPFGAYGGLLK;YALQSQQR	7	0.1637
ERP29	30.4669	ESYPVFYLFR;FDTQYPYGEK;GALPLDTVTFYK;LNMELSEK;QGQDNLSSVK;SLNILTAFQK;WAEQYLK	7	0.2567
VDAC2	34.1253	GFGFGLVK;LTFDTTFSPNTGK;LTLSALVDGK;NNFAVGYR;SCSGVEFSTSGSSNTDTGK;VNNSSLIGVGYTQTLRPGVK;VTGTLETK	7	0.2925
RTN4	25.7984	GPLPAAPPVAPER;GVIQAIQK;HQAQIDHYLGLANK;KPAAGLSAAPVPTAPAAGAPLMDFGNDFVPPAPR;SDEGHPFR;YQFVR;YSNSALGHVNCTIK	7	0.0805
RAB10	28.4507	AFLTLAEDILR;ANINIEK;FFETSAK;FHTITTSYYR;NIDEHANEDVER;SFENISK;TPVKEPNSENVDISSGGGVTGWK;TYDLLFK	7	0.42
RO60	33.3953	AIADWYNEK;ALDAAFYK;ALLQEMPLTALLR;EHLLTNHLK;GGMALALAVTK;IPTHLFTFIQFK;TRDELEVIHLIEEHR	7	0.1431
SEPTIN9	31.9488	ADTLTLEER;EFDEDSEDR;QVENAGAIGPSR;SITHDIEEK;STLINTLFK;VVNIVPVIAK;YLQEEVNINR	7	0.116
HMGB1	32.6114	GEHPGLSIGDVAK;HPDASVNFSEFSK;IKGEHPGLSIGDVAK;LGEMWNNTAADDK;LGEMWNNTAADDKQPYEK;MSSYAFFVQTCR;RPPSAFFLFCSEYRPK;TYIPPKGETK	7	0.3907
FDFT1	31.6039	AIIYQYMEEIYHR;ANSMGLFLQK;DYLEDQQGGR;LFSASEFEDPLVGEDTER;MGIGMAEFLDK;SFAAVIQALDGEMR;YLNQTSR	7	0.199
SART3	24.8991	ALSSVGLHMTK;DLVLSVHNR;ELWDSIMTR;MSNADFAK;TEGSLEDWDIAVQK;VAISNPPQR;YLLAMER	7	0.0696
USP5	25.005	DGLGGLPDIVR;FTFGLDWVPK;GHPEFSTNR;IFQNAPTDPTQDFSTQVAK;MALPELVR;SAADSISESVPVGPK;SSENPNEVFR	7	0.0956
ALDH2	34.4367	ILGYINTGK;TEQGPQVDETQFK;TFPTVNPSTGEVICQVAEGDKEDVDK;TIPIDGDFFSYTR;VAEQTPLTALYVANLIK;VAFTGSTEIGR;VTLELGGK;YYAGWADK	7	0.2031
FKBP5	33.7517	ALGLDSANEK;EEQCILYLGPR;GEAQLLMNEFESAK;GTVYFK;NEPFVFSLGK;VLEVNPQNK;YGFGEAGKPK;YMQAVIQYGK	7	0.1751
DDX39B	31.2844	AIVDCGFEHPSEVQHECIPQAILGMDVLCQAK;CIALAQLLVEQNFPAIAIHR;DFLLKPELLR;DVQEIFR;ELAFQISK;FMQDPMEIFVDDETK;GLAITFVSDENDAK;GMPQEER;GSYVSIHSSGFR;HFILDECDK;ILNDVQDR;ILVATNLFGR;LTLHGLQQYYVK;MLEQLDMR;NCPHIVVGTPGR;QVMMFSATLSK;VAVFFGGLSIK;YQQFK	7	0.493
ECPAS	27.2007	EGAVLKPELK;FQEFSNIVIPLIK;LGHAETDEQLQNIISK;LLLQGLMDSVEAK;MSEQQDLER;YLLLLAAGDPR;YQFDPNLGIR	7	0.0444
WDR12	31.4102	APLYDLAAHEDK;FCSGSWDK;GAEEWILTGSYDK;IWSTVPTDEEDEMEESTNRPR;SIMTIVGHTDVVK;WSPTHEQQLISGSLDNIVK;YSPTTSHVGA	7	0.227
MTAP	24.432	AESFMFR;EVLIETAK;GTMVTIEGPR;IGIIGGTGLDDPEILEGR;QHTIMPSK;SLLLTTIPQIGSTEWSETLHNLK;TTMRPQSFYDGSHSCAR	7	0.3216
TOMM70	28.1711	AAAFEQLQK;AIDMFNK;GLLQLQWK;LRPESALAQAQK;NVDLSTFYQNR;QYMEEENYDK;YMAEALLLR	7	0.1086
HPDL	32.9975	AAGHEPHLLAR;FLLQVFTK;GPFLPGFRPVSSAPGPGWVSR;HAVPSATNLCFDVADAGAATR;LFGFQPLASR;LTALQAQPGSIVPTLVLAESLPGATTR;QDQVEQFLAR	7	0.2911
PRPH	26.3622	AGAGALLR;DGLAEDLAALK;DVDDATLSR;ELELLGR;FANFIEK;QELQELNDR;YADLSDAANR	7	0.1298
OAT	28.6119	DWDAWK;GLLNAIVIK;IVFAAGNFWGR;LFNYHK;LPSDVVTAVR;WLAVDYENVRPDIVLLGK;YGAHNYHPLPVALER	7	0.1708
ATP6V1A	29.5023	FTMVQVWPVR;GNEMSEVLR;LAEMPADSGYPAYLGAR;LPANHPLLTGQR;TVISQSLSK;VGHSELVGEIIR;WAEALR	7	0.1216
SRP54	24.0417	DMYEQFQNIMK;GGGALSAVAATK;LAYYYQR;LLGMGDIEGLIDK;LVDPGVK;QFQQGAAGNMK;SLSNATIINEEVLNAMLK	7	0.1567
RPS11	28.4399	DVQIGDIVTVGECRPLSK;EAIEGTYIDK;EAIEGTYIDKK;NIGLGFK;NMSVHLSPCFR;QPTIFQNK;VLLGETGK	7	0.3987
BZW1	28.0726	AEVLSEEPILK;EELVAEQAIK;FVEWLK;IVVLFYK;KEELVAEQAIK;LLLFLK;LMELFPANK;QQKPTLSGQR;YFTEAGLK	7	0.1623
PRMT5	27.985	AAILPTSIFLTNK;DWNTLIVGK;GFPVLSK;GPLVNASLR;QGFDFLCMPVFHPR;VPLVAPEDLR;YSQYQQAIYK	7	0.113
DDX41	23.7293	GVEAVAIHGGK;LLQEDSSPLLR;LMDLLQK;MVYLLECLQK;TPPPVLIFAEK;YLALDEADR;YVLSMSEER	7	0.1093
HSD17B10	36.1104	GLVAVITGGASGLGLATAER;GVIINTASVAAFEGQVGQAAYSASK;LVAGEMGQNEPDQGGQR;LVGQGASAVLLDLPNSGGEAQAK;VCNFLASQVPFPSR;VDVAVNCAGIAVASK;VMTIAPGLFGTPLLTSLPEK	7	0.5134
NDUFV1	22.5366	AAYIYIR;GGAGFPTGLK;GPDWILGEIK;HAGGVTGGWDNLLAVIPGGSSTPLIPK;HFRPELEER;IFTNLYGR;LIEFYK	7	0.1659
PSMD13	33.117	ALSVGLVK;FYDLSSK;GSIDEVDKR;ITVNEVELLVMK;LNIGDLQVTK;LYENFISEFEHR;QLTFEEIAK	7	0.1782
USP7	25.2177	EVFGTFGIPFLLR;FAIVMMGR;FLTLPPVLHLQLMR;FMYDPQTDQNIK;IQDYDVSLDK;VLLDNVENK;YTYLEK	7	0.0653
PLOD1	30.5685	FLLEYIAPMTEK;GELQSSDLFHHSK;HTLGHLLSLDSYR;NMGADLCR;NVIAPLMTR;QQDVFMFLTNR;SEDYVDIVQGR	7	0.1059
ATXN10	29.9744	ALTALFK;DDIPVFLR;ETTNIFSNCGCVR;NLTEDNSQNQDLIAK;SPELVQAMFPK;VEQESLLTAFR;VTLLDLMIAK	7	0.1579
CFL1	24.3003	AVLFCLSEDK;AVLFCLSEDKK;EILVGDVGQTVDDPYATFVK;HELQANCYEEVK;KEDLVFIFWAPESAPLK;LGGSAVISLEGKPL;MIYASSK;NIILEEGK;VFNDMK	6	0.5723
HDHD5	24.8463	ATHDGAPELGAGGTR;GWAAPIR;LVNSQGQLR;MAFPLLDMVDLER;NVVTVDELR;VPVVFVTNAGNILQHSK	6	0.1655
YBX1	24.187	EDVFVHQTAIK;GAEAANVTGPGGVPVQGSK;NFNYR;NGYGFINR;QNMYR;RPQYSNPPVQGEVMEGADNQGAGEQGRPVR	6	0.2407
SFXN1	23.6336	ANHFFTVTDPR;IQESHPELR;MILIGR;NILLTNEQLESAR;QGIVPPGLTENELWR;WDQSTFIGR	6	0.1957
UCHL1	26.9854	LGFEDGSVLK;MPFPVNHGASSEDTLLK;MQLKPMEINPEMLNK;NEAIQAAHDAVAQEGQCR;QFLSETEK;QTIGNSCGTIGLIHAVANNQDK	6	0.4036
NPM1	25.6397	DELHIVEAEAMNYEGSPIK;GPSSVEDIK;MQASIEK;MSVQPTVSLGGFEITPPVVLR;MTDQEAIQDLWQWR;VTLATLK	6	0.2619
PRPF6	24.8593	AEVLWLMGAK;AGSVATCQAVMR;AVVAQAVR;ESLEALLQR;LESENDEYER;NPGLWLESVR	6	0.0627
RPL17	26.8662	EQIVPKPEEEVAQK;GLDVDSLVIEHIQVNK;KSAEFLLHMLK;QWGWTQGR;SAEFLLHMLK;YSLDPENPTK	6	0.3207
RPS8	28.6198	ADGYVLEGK;ELEFYLR;IIDVVYNASNNELVR;LDVGNFSWGSECCTR;LTPEEEEILNK;QWYESHYALPLGR	6	0.3365
PRDX2	26.9462	ATAVVDGAFK;EGGLGPLNIPLLADVTR;KEGGLGPLNIPLLADVTR;LVQAFQYTDEHGEVCPAGWKPGSDTIKPNVDDSK;QITVNDLPVGR;SVDEALR;TDEGIAYR	6	0.4444
DLST	26.759	AEPTAAAVPPPAAPIPTQMPPVPSPSQPPSGKPVSAVKPTVAPPLAEPGAGK;ASAFALQEQPVVNAVIDDTTK;GLVVPVIR;LGFMSAFVK;NVEAMNFADIER;VEGGTPLFTLR	6	0.2494
HNRNPA2B1	30.9518	GFGFVTFDDHDPVDK;GGGGNFGPGPGSNFR;IDTIEIITDR;NMGGPYGGGNYGPGGSGGSGGYGGR;QEMQEVQSSR;YHTINGHNAEVR	6	0.2465
RPL7A	24.4966	AGVNTVTTLVENK;HWGGNVLGPK;RPPVLR;TCTTVAFTQVNSEDK;VAPAPAVVK;VVNPLFEK	6	0.2293
ACTN4	25.2692	AGTQIENIDEDFR;AIMTYVSSFYHAFSGAQK;ASIHEAWTDGK;CQLEINFNTLQTK;DGLAFNALIHR;DLLLDPAWEK;EAILAIHK;GISQEQMQEFR;GYEEWLLNEIR;HEAFESDLAAHQDR;HRPELIEYDK;HTNYTMEHIR;KHEAFESDLAAHQDR;QGEAEFNR;TFTAWCNSHLR;TINEVENQILTR;VGWEQLLTTIAR	6	0.202
NDUFS2	24.1288	APGFAHLAGLDK;GSGIQWDLR;MFEFYER;NITLNFGPQHPAAHGVLR;TSMESLIHHFK;VLFGEITR	6	0.1404
PSMD12	24.6232	DPNNLLNDWSQK;FFQEENTEK;GSLESPATDVFGSTEEGEK;ILVAVVK;VEFILEQMR;WQQALK	6	0.136
RPS7	24.6707	AIIIFVPVPQLK;ELNITAAK;HVVFIAQR;KAIIIFVPVPQLK;TLTAVHDAILEDLVFPSEIVGK;VETFSGVYK	6	0.3093
SRRT	25.0708	ESLSEEEAQK;EVAFFNNFLTDAK;FVTSNTQELGK;LIHTLDDR;MEGGTENDLR;YPGFMR	6	0.0662
SEC23B	26.0024	AESEEGPDVLR;EDPTSFR;FLQPVHK;FSWNVWPSSR;GAIQFVTHYQHSSTQR;MVVPLACLLTPLK;NWADVQSQLR	6	0.0965
NDUFS1	22.6413	FAYDGLK;FEAPLFNAR;LEEVSPNLVR;MCLVEIEK;NDGAAILAAVSSIAQK;SATYVNTEGR	6	0.0825
NIPSNAP1	25.0237	DNEGSWFR;ETSNLYK;EYLEFR;IMIPLK;IQFHNVKPEYLDAYNSLTEAVLPK;LKPGTMIEWGNNWAR;MGPNIYELR;SQMLLSR	6	0.2887
KTN1	25.9127	AQQLSITSK;DAVSNTTNQLESK;LLEEQLQHEISNK;LQALANEQAAAAHELEK;NAEQAATQLK;QTEDSLASER	6	0.0531
HSPB1	25.9067	AQLGGPEAAK;GPSWDPFR;LATQSNEITIPVTFESR;LFDQAFGLPR;QLSSGVSEIR;VSLDVNHFAPDELTVK	6	0.3463
CTSD	24.6325	DPDAQPGGELMLGGTDSK;FDGILGMAYPR;LSPEDYTLK;QPGITFIAAK;VGFAEAAR;YYTVFDR	6	0.1529
MAPRE1	27.4004	FFDANYDGK;KPLTSSSAAPQRPISTQR;LEHEYIQNFK;LTVEDLEK;NIELICQENEGENDPVLQR;QGQETAVAPSLVAPALNKPK	6	0.3134
ATP5F1C	27.1953	GLCGAIHSSIAK;HLLIGVSSDR;IYGLGSLALYEK;MTAMDNASK;SEVATLTAAGK;THSDQFLVAFK	6	0.2181
QDPR	26.8885	AALDGTPGMIGYGMAK;EGGLLTLAGAK;MTDSFTEQADQVTAEVGK;NRPSSGSLIQVVTTEGR;QSIWTSTISSHLATK;VLVYGGR	6	0.3443
NAP1L1	30.9518	FYEEVHDLER;GIPEFWLTVFK;LDGLVETPTGYIESLPR;NVDLLSDMVQEHDEPILK;QLTVQMMQNPQILAALQER;YAVLYQPLFDK;YAVLYQPLFDKR	6	0.2225
FDPS	28.798	ATPEQYQILK;CSWLVVQCLQR;IGTDIQDNK;LKEVLEYNAIGGK;QDFVQHFSQIVR;VLTEDEMGHPEIGDAIAR	6	0.1742
PPP2CB	27.0052	AHQLVMEGYNWCHDR;ESNVQEVR;GGWGISPR;NVVTIFSAPNYCYR;QITQVYGFYDECLR;SPDTNYLFMGDYVDR;YSFLQFDPAPR	6	0.2751
RBBP4	27.9398	EAAFDDAVEER;GEFGGFGSVSGK;HPSKPDPSGECNPDLR;IEIEIK;IGEEQSPEDAEDGPPELLFIHGGHTAK;LHSFESHKDEIFQVQWSPHNETILASSGTDR;LMIWDTR;LNVWDLSK;TPSSDVLVFDYTK;VINEEYK	6	0.3247
CDK6	28.5158	ADQQYECVAEIGEGAYGK;FVTDIDELGK;GSSDVDQLGK;HLETFEHPNVVR;ISAYSALSHPYFQDLER;VQTGEEGMPLSTIR	6	0.2485
ABCF1	22.861	AANAAENDFSVSQAEMSSR;AVSEEQQPALK;GAVIVVSHDAR;QAMLENASDIK;STLLLLLTGK;VYEELR	6	0.0805
PFN1	30.9518	CYEMASHLR;DSPSVWAAVPGK;EGVHGGLINK;SSFYVNGLTLGGQK;STGGAPTFNVTVTK;TLVLLMGK	6	0.4786
CAPZB	27.8884	DETVSDCSPHIANIGR;DIVNGLR;GCWDSIHVVEVQEK;SGSGTMNLGGSLTR;STLNEIYFGK;YDPPLEDGAMPSAR	6	0.2708
CAPZA1	28.6812	DVQDSLTVSNEAQTAK;EASDPQPEEADGGLK;EGAAHAFAQYNMDQFTPVK;ESCDSALR;FITHAPPGEFNEVFNDVR;IQVHYYEDGNVQLVSHK;LLLNNDNLLR;NFWNGR;TIDGQQTIIACIESHQFQPK	6	0.451
RAB2A	30.9518	EHGLIFMETSAK;GAAGALLVYDITR;LQIWDTAGQESFR;QHSNSNMVIMLIGNK;TASNVEEAFINTAK;YIIIGDTGVGK	6	0.3679
SRPRB	26.2938	EFEFSQLPLK;GDVGSADIQDLEK;LIQQQLEK;LLTGLYR;NTPSFLIACNK;SAAPSTLDSSSTAPAQLGK	6	0.2509
MTHFD1L	23.1829	DIELSPEAQAK;EVLSLLQEK;IQNMVSSGR;LDIDPSTITWQR;LVPLVNGVR;MHGGGPSVTAGVPLKK	6	0.0675
CLIC4	21.8604	AGSDGESIGNCPFSQR;DEFTNTCPSDK;EMTGIWR;HPESNTAGMDIFAK;NSRPEANEALER;YLTNAYSR	6	0.2688
GLO1	19.9921	CDFPIMK;FEELGVK;GFGHIGIAVPDVYSACK;IAWALSR;SLDFYTR;VLGMTLIQK	6	0.2935
TMX1	22.748	DFINFISDK;DFINFISDKEWK;LLSESAQPLK;RPQPYPYPSK;SLGPSLATDK;VDVTEQPGLSGR	6	0.1929
PRDX4	30.9518	DYGVYLEDSGHTLR;GLFIIDDK;HGEVCPAGWKPGSETIIPDPAGK;IPLLSDLTHQISK;QITLNDLPVGR;SINTEVVACSVDSQFTHLAWINTPR;VSVADHSLHLSK	6	0.3911
POGLUT3	21.7113	HYVPIK;LMGFFDFFK;LQLVQLSK;NDGTFLMR;SLVWGPGLQAAVVLPVR;SPAGETPFK	6	0.1124
CRYZ	29.2781	DLSLLSHGGR;ILGTAGTEEGQK;IVLQNGAHEVFNHR;KPLLPYTPGSDVAGVIEAVGDNASAFK;VAEAHENIIHGSGATGK;VFEFGGPEVLK	6	0.2766
LANCL1	24.22	AFPNPYADYNK;ELLQQMER;IDPHAPNEMLYGR;LIHLNK;LTPEFSQR;SLAEGYFDAAGR	6	0.1454
ACTR2	26.1296	DKDNFWMTR;HIVLSGGSTMYPGLPSR;HLWDYTFGPEK;ILLTEPPMNPTK;LCYVGYNIEQEQK;NWDDMK	6	0.1726
ATAD3A	26.9085	ATLNAFLYR;DALNLAQMQEQTLQLEQQSK;ENADIIR;INEMVHFDLPGQEER;ITVLEALR;LAQFDYGR;LFDWANTSR;MCWLK;NILMYGPPGTGK;QQQLLNEENLR;YVLKPATEGK	6	0.1798
PSMA7	24.1516	ALLEVVQSGGK;DIVVLGVEK;GRDIVVLGVEK;ILNPEEIEK;LYQTDPSGTYHAWK;NIELAVMR	6	0.2137
CRABP1	28.0568	IHCTQTLLEGDGPK;PNFAGTWK;SSENFDELLK;TTEINFK;TYWTR;VAVAAASKPHVEIR;VGEGFEEETVDGR	6	0.5182
G3BP1	26.859	EAGEQGDIEPR;FYVHNDIFR;LPNFGFVVFDDSEPVQK;QYYTLLNQAPDMLHR;TFSWASVTSK;VMEKPSPLLVGR;VMSQNFTNCHTK	6	0.1845
HNRNPA3	29.2781	EDSVKPGAHLTVK;EDTEEYNLR;GFAFVTFDDHDTVDK;IETIEVMEDR;IFVGGIK;KIFVGGIK;SSGSPYGGGYGSGGGSGGYGSR;WGTLTDCVVMR	6	0.2328
PLAA	28.2476	ELSHATIDSK;IGDVVGSSGANQQTSGK;TFCNCFVGQAGQK;TFSGHEDCVR;TGDLGDINAEQLPGR;TMNIYFPK	6	0.0918
DNAJC7	26.3622	ALEFAPACHR;AVQFFVQALR;EVGEAFTILSDPK;MDSTNADALYVR;NAQAQQEFK;NAQLELK	6	0.1235
HDGF	29.9104	AGDLLEDSPK;CGDLVFAK;DLFPYEESK;EAATLEVERPLPMEVEK;GFSEGLWEIENNPTVK;IDEMPEAAVK	6	0.2917
MTREX	22.8368	EAIQCVDNNQSVLVSAHTSAGK;LTEQLAGPLR;MTDVFEGSIIR;NFQPVIIFSFSK;TVLQMDELK;VEAFEHR	6	0.0681
EFTUD2	28.19	FNTTSVIK;GNEEAQIFRPLK;IAVEPVNPSELPK;LGEFFQTK;LWGDIYFNPK;VPAGNWVLIEGVDQPIVK	6	0.071
LRRC40	25.5933	LLPALTVLDIHDNQLTSLPSAIR;LQTINLSFNR;LTFLDLR;SGQLNLSGR;SNIVTSINFSK;SVPDEIILLR	6	0.1163
U2AF2	22.6482	AMQGLTGR;ELLTSFGPLK;LFIGGLPNYLNDDQVK;NFAFLEFR;RPHDYQPLPGMSENPSVYVPGVVSTVVPDSAHK;SVDETTQAMAFDGIIFQGQSLK	6	0.2042
RAD23B	28.7576	AVEYLLMGIPGDR;DAFPVAGQK;ILNDDTALK;NFVVVMVTKPK;NQPQFQQMR;QEKPAEKPAETPVATSPTATDSTSGDSSR;QIIQQNPSLLPALLQQIGR;TLQQQTFK	6	0.2616
SORD	20.6801	AMGAAQVVVTDLSATR;ESPQEIAR;IGNFIVK;KPMVLGHEASGTVEK;LENYPIPEPGPNEVLLR;SVNVKPLVTHR	6	0.2073
PRDX3	27.4323	AFQYVETHGEVCPANWTPDSPTIKPSPAASK;DLSLDDFK;DYGVLLEGSGLALR;GLFIIDPNGVIK;GTAVVNGEFK;NGGLGHMNIALLSDLTK	6	0.3594
MOGS	26.7193	LAGSLLTQALESHAEGFR;LGPLLDILADSR;LLDPTSSR;QHIQDGALR;SLAASSSFYGQR;VDPALFPPVPLFTAVPSR	6	0.092
GET3	27.7567	LEETLPVIR;LLNFPTIVER;LPLLPHEVR;TTCSCSLAVQLSK;VNTFSALLLEPYKPPSAQ;WIFVGGK	6	0.1897
CKMT1A	24.5289	GIWHNNEK;GTGGVDTAATGGVFDISNLDR;GWEFMWNER;LYPPSAEYPDLR;SGYFDER;VVVDALSGLK	6	0.1607
MEMO1	27.563	AMESHKDEFTIIPVLVGALSESK;HPIGVLLNAITELQK;IFILGPSHHVPLSR;NWQDSSVSYAAGALTVH;TGMFER;YSYYDESQGEIYR	6	0.2963
ITGB1	28.5931	DNTNEIYSGK;FCECDNFNCDR;GICECGVCK;IGFGSFVEK;SAVTTVVNPK;SLGTDLMNEMR	6	0.0752
HNRNPUL1	17.9875	FENYGDK;GYFEHR;HLPSTEPDPHVVR;LIQIAAR;NPPGASTYNK;NYILDQTNVYGSAQR	6	0.0678
UBA2	21.6679	DQQVLDVK;ELAEAVAGGR;ESVLQFYPK;QFILVMNALDNR;VTVLTLQDK;YLLTMDK	6	0.0859
KPNA2	29.0881	FVSFLGR;GINSSNVENQLQATQAAR;IEALQNHENESVYK;LLGASELPIVTPALR;NPAPPIDAVEQILPTLVR;TGVVPQLVK	6	0.1531
MYO1B	28.5931	IFLLTNNNLLLADQK;IYEFTLQR;LGNIEFKPESR;LNQVCATHQHFESR;SEVPLVDVTK;YNYLSLDSAK	6	0.0599
SDHA	30.9518	GEGGILINSQGER;KPFEEHWR;LGANSLLDLVVFGR;NTVVATGGYGR;TGHSLLHTLYGR;VTLEYRPVIDK	6	0.1039
DNAJA1	21.6597	GAVECCPNCR;IHQIGPGMVQQIQSVCMECQGHGER;ILEVHIDK;NVVHQLSVTLEDLYNGATR;QISQAYEVLSDAK;TIVITSHPGQIVK	6	0.2217
API5	25.7555	GTLGGLFSQILQGEDIVR;ITNNINVLIK;LAAQFIPK;LQYFAR;NYGILADATEQVGQHK;STVTLSWKPVQK	6	0.1336
AP2B1	24.9727	AVWLPAVK;CVSTLLDLIQTK;ECHLNADTVSSK;ITEYLCEPLR;KGEIFELK;LAPPLVTLLSGEPEVQYVALR;LLSTDPVTAK;LQNNNVYTIAK;LSHANSAVVLSAVK;NINLIVQK;NVEGQDMLYQSLK;QVFLATWK;TAAVCVAK	6	0.1526
RFC5	19.7698	FCLICNYLSK;FGPLTPELMVPR;GPILSFASTR;IHLLTK;IIPALQSR;VTEETVYTCTGHPLK	6	0.1794
SRSF1	19.7433	DAEDAVYGR;DGTGVVEFVR;DGYDYDGYR;DIEDVFYK;KEDMTYAVR;SHEGETAYIR	6	0.2218
MARCKS	28.393	AEDGATPSPSNETPK;EAGEGGEAEAPAAEGGK;EELQANGSAPAADKEEPAAAGSGAASPSAAEK;GEAAAERPGEAAVASSPSK;LSGFSFK;VNGDASPAAAESGAK	6	0.3163
NCKAP1	22.4287	AAEDLFVNIR;AINQIAAALFTIHK;NAYHAVYK;NLSADQWR;NNNQQLAQLQK;SVLQPSQQK	6	0.0532
TIMM44	28.4737	ALSQGVESVK;DQDELNPYAAWR;GFLSGLLDNVK;ILDIDNVDLAMGK;TEMSEVLTEILR;VTDLLGGLFSK	6	0.1527
ACACA	19.7521	ATLVDHGIR;GVISDILDWK;IGSFGPQEDLLFLR;LLLEDLVK;TFEDFVR;TIQVENSHLILTGAGALNK	6	0.0286
DIAPH1	23.5896	ELGEYFLFDPK;FQPLLDGLK;HELQVEMK;KLDSELTAR;LGLHQVLQDLR;TAQNLSIFLGSFR	6	0.048
LRCH2	24.231	ALEEAGSSGILSLSGR;IAAQLLQQEQK;ILNHSTSVMR;LDFSCNK;NLLSTLPK;NNLHVLPDELGDLPLVK;YLFDLPLK	6	0.1007
SEC24C	23.1876	EGGAEESAIR;GLIDSLR;GTEPFVTGVR;SDVLQPGAEVTTDDR;VGFVTYNK;YASFQVENDQER	6	0.0567
YARS2	26.2392	AGHNVIALVGGATAR;EALETER;IELPELFDR;LGLEALAANHQQLFTDGR;LTGEDVFGITVPLITSTTGAK;NFYIIK	6	0.1593
SUCLG2	26.7618	EAQVYQAFK;ETYLAILMDR;INFDDNAEFR;LEGTNVQEAQK;LYNLFLK;SENEPIENEAAK	6	0.1366
DNAJB1	21.9227	DKPHNIFK;EGDQTSNNIPADIVFVLK;KQDPPVTHDLR;NPFDTFFGQR;TIPVVFK;VSLEEIYSGCTK	6	0.1941
PPME1	20.3228	DLTIGQMQGK;IVALDLR;KDHPYTWR;LLLLAGVDR;SLENAIEWSVK;YWDGWFR	6	0.1347
ANXA5	24.642	FITIFGTR;GAGTDDHTLIR;LIVALMKPSR;NFATSLYSMIK;SEIDLFNIR;WGTDEEK	6	0.175
IARS2	29.2781	ADLYLEGK;ELSNFYFSIIK;QWFINITDIK;TGWISTSSIWK;TKDEYLINSQTTEHIVK;TVIVHGFTLGEK	6	0.0682
HDAC2	27.9076	DGIDDESYGQIFKPIISK;LGCFNLTVK;LHISPSNMTNQNTPEYMEK;MTHNLLLNYGLYR;QQTDMAVNWAGGLHHAK;SIRPDNMSEYSK;TFNLPLLMLGGGGYTIR;VMEMYQPSAVVLQCGADSLSGDR;VMTVSFHK	6	0.2787
SAE1	23.1875	AQNLNPMVDVK;DPPHNNFFFFDGMK;EEAGGGISEEEAAQYDR;LWGLEAQK;NLILAGVK;VLLVGLK	6	0.1879
SRM	26.2076	ESYYQLMK;ETCSLWPGQALSLQVEQLLHHR;HPSVESVVQCEIDEDVIQVSK;VLIIGGGDGGVLR;YQDILVFR;YYNSDVHR	6	0.2649
GFPT1	22.3752	ALDEEVHK;EILETLIK;ESQDTSFTTLVER;ETDCGVHINAGPEIGVASTK;SVHFPGQAVGTR;YMYDNR	6	0.0959

## Sheet: Table S3
Supplemental Table 2	mRNA splicing events
Spicing event type	geneSymbol	chr	strand	riExonStart_0base	riExonEnd	upstreamES	upstreamEE	downstreamES	downstreamEE
A3SS	THOC2	chrX	-	123610917	123610963	123610917	123610957	123611439	123611516
A3SS	MAGIX	chrX	+	49164862	49165090	49164907	49165090	49164706	49164789
A3SS	PEG3	chr19	-	56824261	56824514	56824261	56824427	56826387	56826463
A3SS	PEG3	chr19	-	56824261	56824741	56824261	56824427	56826387	56826463
A3SS	PEG3	chr19	-	56824261	56824514	56824261	56824427	56836017	56836104
A3SS	PEG3	chr19	-	56824261	56824741	56824261	56824427	56836017	56836104
A3SS	ZNF415	chr19	-	53115703	53115924	53115703	53115811	53116312	53116433
A3SS	FAM71E1	chr19	-	50475324	50475503	50475324	50475455	50475832	50475933
A3SS	ZNF575	chr19	+	43534336	43534501	43534405	43534501	43533794	43533902
A3SS	ZNF382	chr19	+	36609901	36610053	36609926	36610053	36607551	36607622
A3SS	ADAMTS10	chr19	-	8597233	8597322	8597233	8597317	8600927	8601145
A3SS	PIP5K1C	chr19	-	3636600	3638006	3636600	3637613	3638883	3639016
A3SS	LINC00662	chr19	-	27721744	27726986	27721744	27723180	27732795	27732967
A3SS	ERBB2	chr17	+	39694680	39695181	39694987	39695181	39693260	39693325
A3SS	WSB1	chr17	+	27307743	27309272	27309099	27309272	27306781	27306882
A3SS	MAP2K3	chr17	+	21300470	21300658	21300544	21300658	21298877	21298926
A3SS	KATNB1	chr16	+	57755789	57755917	57755840	57755917	57755344	57755494
A3SS	CCDC189	chr16	-	30759341	30759557	30759341	30759458	30759653	30759724
A3SS	LAT	chr16	+	28986381	28986446	28986384	28986446	28986134	28986216
A3SS	ATXN2L	chr16	+	28836727	28837237	28836750	28837237	28835932	28836122
A3SS	NAGPA	chr16	-	5028296	5028398	5028296	5028365	5028879	5029008
A3SS	METTL26	chr16	-	634888	635063	634888	634956	635280	635340
A3SS	CIB2	chr15	-	78109234	78109509	78109234	78109382	78123704	78123739
A3SS	TP53BP1	chr15	-	43446765	43446914	43446765	43446910	43447365	43447485
A3SS	TRIM16	chr17	-	15677175	15677280	15677175	15677277	15677574	15677721
A3SS	EPHA7	chr6	-	93259353	93259479	93259353	93259467	93263859	93263915
A3SS	HLA-A	chr6	+	29944499	29945091	29945058	29945091	29944121	29944397
A3SS	AP5S1	chr20	+	3823870	3825302	3823874	3825302	3822101	3822293
A3SS	FAXDC2	chr5	-	154834842	154835119	154834842	154834934	154838130	154838178
A3SS	SNHG1	chr11	-	62854518	62854938	62854518	62854551	62855132	62855216
A3SS	CDADC1	chr13	+	49259345	49259523	49259485	49259523	49255838	49255913
A3SS	PCGF3	chr4	+	733883	735027	734930	735027	733671	733789
A3SS	CPLANE1	chr5	-	37179360	37179443	37179360	37179440	37180016	37180183
A3SS	ARID1B	chr6	+	157190037	157190210	157190040	157190210	157189641	157189780
A3SS	DNAJB5	chr9	+	34990347	34990611	34990498	34990611	34989744	34989831
A3SS	ACOT7	chr1	-	6282723	6282888	6282723	6282796	6294863	6294980
A3SS	TRMT10A	chr4	-	99559153	99559361	99559153	99559350	99563367	99563668
A3SS	CCNP	chr19	-	40223387	40223642	40223387	40223546	40224487	40224643
A3SS	DDX5	chr17	-	64500548	64500882	64500548	64500773	64502009	64502069
A3SS	DDX5	chr17	-	64500548	64501143	64500548	64500773	64502009	64502069
A3SS	DDX5	chr17	-	64500548	64501891	64500548	64500773	64502009	64502069
A3SS	RP11-696N14.1	chr4	+	99154544	99157579	99157490	99157579	99133554	99133805
A3SS	SEC31B	chr10	-	100488857	100488977	100488857	100488974	100489251	100489398
A3SS	APBB2	chr4	-	40830462	40830583	40830462	40830577	40856984	40857155
A3SS	MAPK9	chr5	-	180233593	180236531	180233593	180236526	180239923	180239987
A3SS	C11orf54	chr11	+	93747296	93747448	93747301	93747448	93741962	93742066
A3SS	PIP5K1A	chr1	+	151224244	151224279	151224247	151224279	151197948	151198117
A3SS	MIGA1	chr1	+	77873000	77873120	77873003	77873120	77866337	77866391
A3SS	COL26A1	chr7	+	101447683	101447787	101447689	101447787	101419976	101420099
A3SS	GGT1	chr22	+	24610413	24610531	24610454	24610531	24610249	24610336
A3SS	RP11-550I24.2	chr3	+	157284977	157286341	157286271	157286341	157239589	157239799
A3SS	FLOT1	chr6	-	30741189	30741704	30741189	30741333	30741791	30741867
A3SS	MIB2	chr1	+	1625545	1625653	1625557	1625653	1625285	1625428
A3SS	ALKBH1	chr14	-	77675655	77675849	77675655	77675794	77679879	77679970
A3SS	MTERF1	chr7	-	91876877	91876978	91876877	91876926	91880054	91880113
A3SS	SGIP1	chr1	+	66667495	66667541	66667529	66667541	66643543	66643719
A3SS	INTS11	chr1	-	1321907	1321984	1321907	1321980	1323180	1323287
A3SS	PAEP	chr9	+	135565337	135565514	135565409	135565514	135562819	135562893
A3SS	PAAF1	chr11	+	73886928	73887099	73887030	73887099	73878778	73878819
A3SS	ERFE	chr2	+	238167871	238168875	238168370	238168875	238165605	238165684
A3SS	ANKRD37	chr4	+	185398936	185399028	185398946	185399028	185397149	185397302
A3SS	SRCIN1	chr17	-	38568210	38568234	38568210	38568231	38574875	38574974
A3SS	CERS4	chr19	+	8251043	8251249	8251109	8251249	8210705	8210862
A3SS	PQBP1	chrX	+	48902232	48902795	48902731	48902795	48901929	48902042
A3SS	PPIP5K1	chr15	-	43581226	43581429	43581226	43581388	43581852	43581954
A3SS	EIF3I	chr1	+	32226104	32226320	32226148	32226320	32224409	32224475
A3SS	ZCWPW1	chr7	-	100415974	100416097	100415974	100416094	100416304	100416456
A3SS	PTPN4	chr2	+	119877442	119877542	119877463	119877542	119877322	119877365
A3SS	DNAAF3	chr19	-	55159898	55160013	55159898	55160010	55160639	55160775
A3SS	SMPD4	chr2	-	130167457	130167663	130167457	130167590	130176553	130176637
A3SS	VRK2	chr2	+	58154753	58154802	58154758	58154802	58146315	58146474
A3SS	ST3GAL5	chr2	-	85852859	85853099	85852859	85853091	85861180	85861292
A3SS	CLCNKA	chr1	+	16032442	16032526	16032445	16032526	16032202	16032291
A3SS	WFS1	chr4	+	6295004	6295189	6295040	6295189	6291916	6291997
A3SS	MED17	chr11	+	93809716	93812378	93811852	93812378	93807517	93807635
A3SS	TMEM161B-AS1	chr5	+	88287435	88287622	88287438	88287622	88282714	88282866
A3SS	TMEM44	chr3	-	194615568	194615697	194615568	194615670	194623223	194623310
A3SS	MECP2	chrX	-	154058398	154058566	154058398	154058522	154092183	154092307
A3SS	CCDC153	chr11	-	119193150	119193885	119193150	119193243	119194922	119194994
A3SS	SCN1A	chr2	-	166058569	166060867	166058569	166058688	166073357	166073670
A3SS	RAB5A	chr3	+	19975586	19975752	19975642	19975752	19950805	19951061
A3SS	PAK1	chr11	-	77392330	77392541	77392330	77392538	77408153	77408232
A3SS	NBPF3	chr1	+	21466995	21467309	21467181	21467309	21466086	21466156
A3SS	AASS	chr7	-	122077837	122079327	122077837	122078014	122079596	122079712
A3SS	SLC37A3	chr7	-	140351272	140351969	140351272	140351451	140352061	140352146
A3SS	GALE	chr1	-	23798116	23798230	23798116	23798225	23798614	23798730
A3SS	MFAP3	chr5	+	154051736	154051943	154051817	154051943	154049556	154050017
A3SS	MROH6	chr8	-	143570242	143570417	143570242	143570380	143570472	143570657
A3SS	NOL8	chr9	-	92319942	92320379	92319942	92320137	92321667	92321746
A3SS	OTUD4	chr4	-	145155568	145155686	145155568	145155683	145155935	145155996
A3SS	RABGGTA	chr14	-	24271112	24271248	24271112	24271169	24271486	24271549
A3SS	ZNF185	chrX	+	152920706	152920748	152920709	152920748	152920327	152920411
A3SS	FENDRR	chr16	-	86477885	86478132	86477885	86478051	86478700	86478756
A3SS	RAPGEF1	chr9	-	131619050	131619209	131619050	131619206	131621795	131621998
A3SS	TRIM6	chr11	+	5610404	5610561	5610534	5610561	5610144	5610245
A3SS	RBM12	chr20	-	35658929	35659014	35658929	35658982	35664801	35664889
A3SS	SDHAF2	chr11	+	61438244	61438342	61438294	61438342	61438003	61438113
A3SS	ADGRL2	chr1	+	81980794	81981976	81981807	81981976	81979868	81979960
A3SS	KMT5B	chr11	-	68171231	68171296	68171231	68171251	68173803	68173913
A3SS	ZNF433	chr19	-	12018165	12018380	12018165	12018301	12034827	12034874
A3SS	ST3GAL4	chr11	+	126413329	126413648	126413396	126413648	126409267	126409411
A3SS	STAT2	chr12	-	56348923	56349083	56348923	56349029	56349162	56349261
A3SS	STAT2	chr12	-	56348751	56348851	56348751	56348804	56349425	56349509
A3SS	H19	chr11	-	1995175	1995998	1995175	1995794	1996078	1996191
A3SS	GTF2IP12	chr4	-	119410516	119410712	119410516	119410658	119412351	119412542
A3SS	FAM66D	chr8	+	12145931	12146015	12145947	12146015	12145638	12145700
A3SS	RCBTB1	chr13	-	49567153	49567323	49567153	49567320	49580504	49580584
A3SS	METTL17	chr14	+	20996784	20997030	20996811	20997030	20996526	20996711
A5SS	ARMCX2	chrX	-	101659407	101659501	101659418	101659501	101659075	101659136
A5SS	ASB9	chrX	-	15248682	15248935	15248743	15248935	15243986	15244630
A5SS	CYP2D7	chr22	-	42141511	42141675	42141624	42141675	42141151	42141339
A5SS	CYP2D7	chr22	-	42141533	42141675	42141624	42141675	42141151	42141339
A5SS	PI4KAP2	chr22	-	21475991	21476160	21476001	21476160	21475210	21475300
A5SS	EVA1C	chr21	+	32501414	32501495	32501414	32501486	32503925	32504015
A5SS	EVA1C	chr21	+	32501414	32501538	32501414	32501486	32503925	32504015
A5SS	PIGT	chr20	+	45421382	45421664	45421382	45421583	45424215	45424381
A5SS	ZNF341	chr20	+	33757147	33757343	33757147	33757322	33758715	33758806
A5SS	CTC-523E23.5	chr19	+	34839598	34839818	34839598	34839786	34841725	34841848
A5SS	KCNN1	chr19	+	17989715	17989843	17989715	17989818	17993489	17993559
A5SS	MED16	chr19	-	868410	868499	868415	868499	867962	868251
A5SS	LINC00659	chr20	-	62776455	62776921	62776805	62776921	62775314	62775520
A5SS	SLC39A11	chr17	-	72947527	72947875	72947730	72947875	72736649	72736719
A5SS	FAM106A	chr17	-	18523650	18523877	18523776	18523877	18519481	18519674
A5SS	ATXN2L	chr16	+	28835932	28836176	28835932	28836122	28836325	28836490
A5SS	SPINT1	chr15	+	40853710	40853929	40853710	40853881	40854396	40854522
A5SS	HDAC2-AS2	chr6	+	113991892	113992018	113991892	113992014	113993342	113993487
A5SS	VEGFA	chr6	+	43780731	43780854	43780731	43780785	43781955	43782087
A5SS	DENND10	chr10	+	119104763	119105022	119104763	119105006	119107967	119108164
A5SS	LUCAT1	chr5	-	91314079	91314402	91314164	91314402	91313637	91313781
A5SS	CGRRF1	chr14	+	54530048	54530763	54530048	54530405	54530902	54531050
A5SS	BANP	chr16	+	87975047	87975207	87975047	87975203	87981035	87981127
A5SS	ZSCAN26	chr6	+	28271853	28272336	28271853	28271934	28272669	28272787
A5SS	ZSCAN26	chr6	+	28271853	28272339	28271853	28271934	28272669	28272787
A5SS	SAMD11	chr1	+	939271	939460	939271	939412	941143	941306
A5SS	LIN54	chr4	-	82984160	82984876	82984823	82984876	82978882	82979006
A5SS	MKS1	chr17	-	58214258	58216243	58216087	58216243	58213764	58213869
A5SS	VCPKMT	chr14	-	50116068	50116179	50116079	50116179	50115838	50115911
A5SS	MUC20-OT1	chr3	+	195708133	195708435	195708133	195708268	195708746	195708801
A5SS	MUC20-OT1	chr3	+	195708133	195708387	195708133	195708268	195708746	195708807
A5SS	LAT2	chr7	+	74214821	74215099	74214821	74215010	74215946	74216069
A5SS	STAT5A	chr17	+	42304529	42304652	42304529	42304646	42305609	42305702
A5SS	ZNF596	chr8	+	232455	232694	232455	232624	240823	240907
A5SS	ASPM	chr1	-	197091906	197092056	197091930	197092056	197090849	197091041
A5SS	ITGB1	chr10	-	32936241	32936423	32936349	32936423	32935491	32935558
A5SS	GNPAT	chr1	+	231267679	231267911	231267679	231267903	231269862	231270056
A5SS	GMPR2	chr14	+	24233478	24233593	24233478	24233586	24235736	24235820
A5SS	USP37	chr2	-	218562672	218562813	218562717	218562813	218560819	218560883
A5SS	SNHG28	chr1	-	159838364	159840866	159840710	159840866	159837916	159838027
A5SS	WTAP	chr6	+	159748190	159750010	159748190	159748369	159753459	159753614
A5SS	SLU7	chr5	-	160418595	160419081	160419022	160419081	160415124	160415310
A5SS	RP4-714D9.5	chr1	+	99993536	99993745	99993536	99993741	100007033	100007156
A5SS	FNTB	chr14	+	65032358	65032521	65032358	65032503	65032609	65032696
A5SS	TMEM126B	chr11	+	85629131	85629262	85629131	85629203	85631144	85631316
A5SS	EPB41	chr1	+	29068732	29068783	29068732	29068768	29097806	29097935
A5SS	MLKL	chr16	-	74675323	74675404	74675354	74675404	74674959	74675100
A5SS	TIA1	chr2	-	70216752	70216994	70216885	70216994	70216403	70216499
A5SS	USP48	chr1	-	21736429	21736625	21736445	21736625	21729703	21729832
A5SS	NPEPPS	chr17	+	47599675	47599743	47599675	47599739	47601613	47601747
A5SS	DCTD	chr4	-	182916285	182916539	182916418	182916539	182915880	182915888
A5SS	STK40	chr1	-	36367847	36368084	36367851	36368084	36362558	36362656
A5SS	LRRK1	chr15	+	101022382	101022597	101022382	101022478	101024802	101024967
A5SS	RP4-800G7.2	chr7	+	149285280	149285696	149285280	149285496	149287564	149287776
A5SS	ZNF655	chr7	+	99558804	99559021	99558804	99559007	99560532	99560695
A5SS	RAI14	chr5	+	34757467	34757614	34757467	34757582	34795938	34796027
A5SS	PCBP1-AS1	chr2	-	70055655	70055910	70055713	70055910	70053730	70053792
A5SS	FGFR2	chr10	-	121515116	121515319	121515122	121515319	121503789	121503941
A5SS	LINC01876	chr2	-	156024469	156024576	156024484	156024576	156022671	156022817
A5SS	INPP5B	chr1	-	37931672	37932053	37931912	37932053	37891357	37891454
A5SS	AGL	chr1	+	99850488	99850898	99850488	99850618	99850974	99851124
A5SS	KAT2A	chr17	-	42119053	42119436	42119244	42119436	42118296	42118403
A5SS	ALDH3B1	chr11	+	68015296	68018637	68015296	68015459	68018772	68018893
A5SS	PAXIP1-AS2	chr7	+	154944026	154944620	154944026	154944398	154946359	154946493
A5SS	NDUFA5	chr7	-	123546582	123546817	123546657	123546817	123545610	123545676
A5SS	RPL13A	chr19	+	49489849	49490090	49489849	49489912	49490231	49490297
A5SS	FASTK	chr7	-	151076912	151077236	151077100	151077236	151076625	151076832
A5SS	DYNC2I1	chr7	+	158902375	158905283	158902375	158902595	158905988	158906091
A5SS	AMHR2	chr12	+	53425454	53425573	53425454	53425487	53425688	53425919
A5SS	CELF3	chr1	-	151707144	151707648	151707506	151707648	151706668	151706734
A5SS	ANGPT1	chr8	-	107321895	107322128	107321898	107322128	107303239	107303367
A5SS	CARMIL3	chr14	+	24064957	24065750	24064957	24065273	24066397	24066464
A5SS	PVT1	chr8	+	127795893	127796071	127795893	127796008	127855154	127855319
A5SS	APTX	chr9	-	33001515	33001613	33001566	33001613	32997242	32997348
A5SS	SPG7	chr16	+	89528631	89529579	89528631	89529524	89530682	89530808
A5SS	CEP78	chr9	+	78236079	78236659	78236079	78236603	78240022	78240195
A5SS	IARS1	chr9	-	92293440	92293695	92293610	92293695	92289300	92289426
A5SS	TTN-AS1	chr2	+	178760939	178761026	178760939	178761014	178764185	178764368
A5SS	RAP1B	chr12	+	68610928	68611056	68610928	68611052	68648698	68648781
A5SS	IFITM3	chr11	-	320560	320841	320564	320841	319675	319985
A5SS	TMEM273	chr10	-	49166444	49167009	49166868	49167009	49165765	49165796
A5SS	DNHD1	chr11	+	6570008	6570396	6570008	6570100	6570617	6571423
A5SS	SNHG8	chr4	+	118278708	118279137	118278708	118278792	118279388	118279431
A5SS	TRAIP	chr3	-	49839720	49839860	49839771	49839860	49830019	49830068
A5SS	TM7SF2	chr11	+	65112810	65113414	65112810	65112865	65113490	65113594
A5SS	ENGASE	chr17	+	79081897	79082877	79081897	79082063	79083019	79083123
A5SS	CD27-AS1	chr12	-	6450340	6450980	6450892	6450980	6448639	6448737
A5SS	LMBR1L	chr12	-	49106510	49106746	49106544	49106746	49105923	49105957
A5SS	CSAD	chr12	-	53171176	53171441	53171272	53171441	53170422	53170502
A5SS	STAT2	chr12	-	56349344	56349509	56349425	56349509	56348751	56348804
A5SS	TPT1-AS1	chr13	+	45383759	45383843	45383759	45383838	45389734	45389820
A5SS	ETFDH	chr4	+	158680466	158681614	158680466	158680607	158682194	158682424
A5SS	CHEK2	chr22	-	28730419	28730548	28730455	28730548	28725242	28725367
MXE	RP11-706O15.1	chrX	-	3818656	3818703	3822072	3822285	3818441	3818500
MXE	RP11-706O15.1	chrX	-	3818656	3818703	3822373	3822580	3818441	3818500
MXE	GIPC1	chr19	-	14482688	14483006	14491655	14491743	14480592	14480778
MXE	CHTF8	chr16	-	69121052	69121170	69121435	69121493	69119810	69120649
MXE	ANKS3	chr16	-	4714050	4714186	4724749	4724831	4705094	4705253
MXE	PDE9A	chr21	+	42731769	42731949	42732069	42732124	42698967	42699011
MXE	MPP4	chr2	-	201666596	201666721	201675206	201675271	201666333	201666372
MXE	FAXDC2	chr5	-	154830800	154830922	154834842	154834934	154823386	154823592
MXE	CARMN	chr5	+	149415520	149415917	149420480	149420544	149406877	149407078
MXE	SFXN2	chr10	+	102715222	102715328	102724935	102724996	102714635	102714681
MXE	SFXN2	chr10	+	102716233	102716329	102724935	102724996	102714635	102714681
MXE	CTD-2001C12.1	chr5	-	100457056	100457124	100534079	100534152	100450934	100451097
MXE	MTA1	chr14	+	105438671	105438739	105449358	105449409	105419819	105420063
MXE	RP4-565E6.1	chr1	-	148225075	148225289	148226493	148226621	148216936	148217130
MXE	RBPJ	chr4	+	26410041	26410292	26414048	26414155	26406174	26406270
MXE	LDB2	chr4	-	16674199	16674319	16752406	16752458	16595702	16595875
MXE	MUC20-OT1	chr3	+	195701379	195701495	195708133	195708435	195699029	195699207
MXE	KLHL32	chr6	+	97064627	97064726	97085125	97085341	97041491	97041599
MXE	ZGRF1	chr4	-	112628620	112628851	112629758	112630015	112623816	112623876
MXE	CBLB	chr3	-	105671020	105671046	105672336	105672462	105670232	105670352
MXE	FANCG	chr9	-	35074370	35074494	35074926	35075082	35073834	35074216
MXE	SNHG28	chr1	-	159838364	159838451	159840710	159840881	159837916	159838027
MXE	MIR4435-2HG	chr2	-	111208755	111208977	111233627	111233739	111207775	111208661
MXE	PDE10A	chr6	-	165454577	165454695	165466419	165466532	165450241	165450362
MXE	CNIH3	chr1	+	224546828	224546939	224566198	224566264	224515740	224515876
MXE	GNB1	chr1	-	1817836	1817875	1825396	1825499	1815755	1815862
MXE	SZRD1	chr1	+	16387501	16387794	16390549	16390626	16367242	16367308
MXE	FLOT1	chr6	-	30741189	30741333	30741613	30741704	30740495	30740591
MXE	ESRRG	chr1	-	216865060	216865178	216939581	216939673	216677075	216677491
MXE	ELOVL5	chr6	-	53287861	53287942	53290400	53290535	53276178	53276256
MXE	CBWD6	chr9	-	41170283	41170423	41171846	41171934	41166783	41166830
MXE	TMCC1	chr3	-	129838897	129839060	129860939	129861012	129832773	129832826
MXE	PCMT1	chr6	+	149772013	149772247	149772554	149772684	149771161	149771266
MXE	PCMT1	chr6	+	149772047	149772247	149772554	149772684	149771161	149771266
MXE	PTPN20	chr10	+	46932376	46932533	46940581	46940717	46911780	46911842
MXE	PTPN20	chr10	+	46932376	46932533	46984229	46984564	46911780	46911842
MXE	ANXA2	chr15	-	60393012	60393440	60396279	60396427	60386027	60386086
MXE	SS18	chr18	-	26079010	26079125	26082362	26082528	26078075	26078160
MXE	SS18	chr18	-	26079010	26079125	26084051	26084175	26078075	26078160
MXE	SS18	chr18	-	26079010	26079146	26082362	26082528	26078075	26078160
MXE	SS18	chr18	-	26080304	26080423	26082362	26082528	26078075	26078160
MXE	SS18	chr18	-	26080304	26080423	26084051	26084175	26078075	26078160
MXE	RALB	chr2	+	120278617	120278778	120285873	120286082	120252849	120252980
MXE	RALB	chr2	+	120278617	120278778	120289579	120289757	120252849	120252980
MXE	GMDS-DT	chr6	+	2263600	2263684	2269697	2269799	2248836	2248926
MXE	SPATS2L	chr2	+	200372108	200372251	200378140	200378371	200329430	200329480
MXE	KIF9	chr3	-	47271236	47271461	47273551	47273658	47267179	47267263
MXE	MEG3	chr14	+	100831420	100831534	100835738	100835879	100829033	100829749
MXE	TFDP1	chr13	+	113585773	113585849	113610995	113611062	113584742	113584888
MXE	JPX	chrX	+	73962730	73962801	73984443	73984541	73944583	73944662
MXE	JPX	chrX	+	73962734	73962801	73984443	73984541	73944583	73944662
MXE	DCLRE1C	chr10	-	14945434	14945565	14947524	14947609	14945104	14945189
MXE	PKNOX2	chr11	+	125331818	125331925	125351283	125351392	125235044	125235115
MXE	CBX2	chr17	+	79779361	79779427	79781695	79781801	79778383	79778427
MXE	TSPAN14	chr10	+	80489216	80489314	80504727	80504778	80454321	80454371
MXE	GBF1	chr10	+	102328810	102328952	102332407	102332526	102260049	102260116
MXE	GBF1	chr10	+	102328810	102328952	102335562	102335743	102260049	102260116
MXE	NUMA1	chr11	-	72050661	72050833	72068495	72068617	72035901	72035975
MXE	NIN	chr14	-	50821873	50822077	50830463	50830517	50806736	50806818
MXE	CACNA1C	chr12	+	2633628	2633712	2634296	2634380	2611902	2612013
MXE	CACNA1C	chr12	+	2634296	2634380	2648474	2648507	2633628	2633712
MXE	PLEKHA5	chr12	+	19290676	19290796	19314813	19314894	19287472	19287556
MXE	ZBED3-AS1	chr5	+	77089345	77089403	77105655	77105689	77087486	77087619
MXE	ZBED3-AS1	chr5	+	77100235	77100391	77105655	77105689	77098654	77098747
MXE	DAB2	chr5	-	39382617	39383271	39388304	39388367	39381453	39381616
MXE	MARK3	chr14	+	103451917	103451983	103457141	103457212	103448918	103448967
RI	TTTY14	chrY	-	19041369	19043346	19041369	19041586	19043162	19043346
RI	HSD17B10	chrX	-	53431257	53432116	53431257	53431594	53431973	53432116
RI	MAGIX	chrX	+	49164706	49165090	49164706	49164789	49164907	49165090
RI	MSL3	chrX	+	11760836	11762252	11760836	11760937	11762129	11762252
RI	CTSZ	chr20	-	58996638	58997753	58996638	58996801	58997602	58997753
RI	RBM39	chr20	-	35738967	35740887	35738967	35739017	35740823	35740887
RI	ZNF667-AS1	chr19	+	56494162	56495437	56494162	56494342	56495047	56495437
RI	TMEM91	chr19	+	41382771	41384083	41382771	41382921	41383714	41384083
RI	LINC01547	chr21	-	44933314	44935096	44933314	44934368	44934933	44935096
RI	AKAP8L	chr19	-	15397713	15400358	15397713	15399410	15400294	15400358
RI	ZNF333	chr19	+	14716993	14717733	14716993	14717089	14717656	14717733
RI	SLC44A2	chr19	+	10634755	10635073	10634755	10634887	10634973	10635073
RI	ABHD17A	chr19	-	1877507	1880115	1877507	1877687	1878663	1880115
RI	CBARP	chr19	-	1228286	1231275	1228286	1230142	1231100	1231275
RI	TTC19	chr17	+	15999823	16000245	15999823	16000032	16000117	16000245
RI	DPH1	chr17	+	2035969	2036686	2035969	2036091	2036528	2036686
RI	GAS8	chr16	+	90036380	90037399	90036380	90036586	90037231	90037399
RI	CPNE2	chr16	+	57146084	57147964	57146084	57146321	57147550	57147964
RI	WDR90	chr16	+	655772	656537	655772	655885	656301	656537
RI	GOLGA2P7	chr15	-	84199310	84203020	84199310	84201208	84202869	84203020
RI	TPM1	chr15	+	63061197	63062277	63061197	63061273	63062214	63062277
RI	ARMCX4	chrX	+	101531643	101533459	101531643	101532012	101533083	101533459
RI	CCDC24	chr1	+	43991846	43992387	43991846	43992004	43992152	43992387
RI	PABPC4	chr1	-	39563613	39564542	39563613	39563741	39564470	39564542
RI	NAGK	chr2	+	71075554	71076701	71075554	71075610	71076603	71076701
RI	PRODH	chr22	-	18919705	18922404	18919705	18919798	18921341	18922404
RI	MKS1	chr17	-	58213764	58216243	58213764	58213869	58216087	58216243
RI	MUC20-OT1	chr3	+	195708153	195708435	195708153	195708268	195708428	195708435
RI	NSG1	chr4	+	4385856	4387173	4385856	4386643	4387118	4387173
RI	VEPH1	chr3	-	157459621	157460355	157459621	157459926	157460180	157460355
RI	DDX5	chr17	-	64500548	64502069	64500548	64500773	64502009	64502069
RI	ALS2CL	chr3	-	46671487	46672033	46671487	46671584	46671883	46672033
RI	LMLN	chr3	+	197976028	197976715	197976028	197976111	197976597	197976715
RI	PICK1	chr22	+	38073772	38074451	38073772	38073823	38074306	38074451
RI	STXBP2	chr19	+	7647161	7647511	7647161	7647247	7647353	7647511
RI	ANAPC5	chr12	-	121327095	121328497	121327095	121327231	121328315	121328497
RI	SNHG28	chr1	-	159837916	159840866	159837916	159838027	159838364	159840866
RI	SNHG28	chr1	-	159837916	159840866	159837916	159838027	159840710	159840866
RI	STIL	chr1	-	47299904	47300152	47299904	47299968	47300109	47300152
RI	ZFC3H1	chr12	-	71656342	71657301	71656342	71656563	71656884	71657301
RI	RBMX	chrX	-	136879016	136879453	136879016	136879158	136879318	136879453
RI	LIMS2	chr2	-	127654423	127654896	127654423	127654544	127654829	127654896
RI	NPRL2	chr3	-	50347758	50348563	50347758	50347901	50348526	50348563
RI	PLEKHG5	chr1	-	6474450	6475138	6474450	6474587	6475046	6475138
RI	AQP10	chr1	+	154323588	154325325	154323588	154323806	154324281	154325325
RI	MST1	chr3	-	49687148	49687478	49687148	49687285	49687363	49687478
RI	TRAF3IP3	chr1	+	209775348	209775736	209775348	209775489	209775598	209775736
RI	EIF3I	chr1	+	32228726	32231019	32228726	32228816	32230926	32231019
RI	COQ10A	chr12	+	56269058	56269561	56269058	56269251	56269459	56269561
RI	WDR62	chr19	+	36101213	36102151	36101213	36101317	36102013	36102151
RI	SLC2A11	chr22	+	23882758	23884024	23882758	23882869	23883873	23884024
RI	SLC2A11	chr22	+	23882758	23884024	23882758	23882869	23883948	23884024
RI	MOGS	chr2	-	74464895	74465400	74464895	74464987	74465313	74465400
RI	GAS5	chr1	-	173864256	173864506	173864256	173864304	173864483	173864506
RI	GAS5	chr1	-	173864483	173864704	173864483	173864506	173864674	173864704
RI	GAS5	chr1	-	173864256	173865282	173864256	173864704	173865228	173865282
RI	B4GALNT3	chr12	+	552466	553983	552466	552528	553190	553983
RI	SNHG11	chr20	+	38447465	38448730	38447465	38447623	38448665	38448730
RI	NEK8	chr17	+	28737305	28737736	28737305	28737579	28737655	28737736
RI	UBE3A	chr15	-	25407066	25409207	25407066	25407137	25409087	25409207
RI	BCO2	chr11	+	112193473	112193994	112193473	112193697	112193878	112193994
RI	DRG2	chr17	+	18099016	18100435	18099016	18099093	18099632	18100435
RI	AEBP1	chr7	+	44111506	44112050	44111506	44111772	44111853	44112050
RI	SNHG15	chr7	-	44984356	44986097	44984356	44984426	44985881	44986097
RI	NID2	chr14	-	52005736	52006660	52005736	52005849	52006536	52006660
RI	RPL13A	chr19	+	49489849	49490297	49489849	49489912	49490231	49490297
RI	GALE	chr1	-	23798116	23798730	23798116	23798225	23798614	23798730
RI	TRIM22	chr11	+	5697247	5698545	5697247	5697343	5698314	5698545
RI	TMEM52	chr1	-	1918252	1918934	1918252	1918431	1918892	1918934
RI	VLDLR	chr9	+	2644733	2645082	2644733	2644853	2644956	2645082
RI	CRACR2B	chr11	+	830865	831295	830865	831032	831223	831295
RI	SPG7	chr16	+	89554485	89557747	89554485	89556085	89556886	89557747
RI	NOL8	chr9	-	92298256	92298954	92298256	92298336	92298883	92298954
RI	LRSAM1	chr9	+	127451514	127452084	127451514	127451669	127451928	127452084
RI	PREX1	chr20	-	48632276	48632639	48632276	48632391	48632495	48632639
RI	ZDHHC6	chr10	-	112433239	112434464	112433239	112433281	112434296	112434464
RI	DNHD1	chr11	+	6570008	6571423	6570008	6570100	6570617	6571423
RI	ABCC8	chr11	-	17460487	17461825	17460487	17460676	17461582	17461825
RI	RPS6KB2	chr11	+	67429526	67432657	67429526	67429595	67432599	67432657
RI	AAAS	chr12	-	53308724	53309020	53308724	53308851	53308959	53309020
RI	DCT	chr13	-	94466557	94469045	94466557	94466658	94468745	94469045
RI	TIAL1	chr10	-	119576610	119577203	119576610	119576750	119577079	119577203
RI	ETFDH	chr4	+	158680466	158682424	158680466	158680607	158682194	158682424
RI	SHFL	chr19	+	10089110	10089378	10089110	10089208	10089306	10089378
RI	SHFL	chr19	+	10089306	10089695	10089306	10089378	10089656	10089695
RI	SPIN3	chrX	-	56978291	56978660	56978291	56978421	56978579	56978660
RI	ZFYVE26	chr14	-	67761365	67762412	67761365	67761584	67762202	67762412
SE	TTTY14	chrY	-	19043162	19044695	19041369	19041586	19068723	19068798
SE	ATP6AP1	chrX	+	154429291	154429452	154429081	154429174	154432265	154432459
SE	LINC00893	chrX	-	149535946	149535982	149534203	149534374	149536173	149536213
SE	STAG2	chrX	+	123961785	123961856	123961313	123961435	124022530	124022671
SE	STAG2	chrX	+	124021366	124021431	123961317	123961435	124022530	124022671
SE	THOC2	chrX	-	123632860	123633040	123631687	123631852	123633952	123634070
SE	ALG13	chrX	+	111721602	111721711	111720094	111720170	111722792	111722857
SE	BEX3	chrX	+	103377027	103377106	103376394	103376613	103377509	103378164
SE	DRP2	chrX	+	101250422	101250580	101248513	101248599	101250916	101251083
SE	AKAP4	chrX	-	50192303	50194432	50190776	50191115	50196890	50196992
SE	AKAP4	chrX	-	50192303	50194436	50190776	50191115	50196890	50196992
SE	ZFX	chrX	+	24173606	24173723	24172714	24172800	24175388	24175443
SE	NLGN4X	chrX	-	6032690	6032750	6029279	6029432	6150994	6151466
SE	RP11-706O15.1	chrX	-	3818656	3818703	3818441	3818500	3822072	3822285
SE	RP11-706O15.1	chrX	-	3818656	3818703	3818441	3818500	3822373	3822580
SE	RP11-706O15.1	chrX	-	3818656	3818703	3818441	3818500	3825087	3825231
SE	RP11-706O15.1	chrX	-	3822072	3822285	3818656	3818703	3822373	3822580
SE	RPL23AP82	chr22	+	50783119	50783294	50756947	50757326	50785172	50785293
SE	L3MBTL2	chr22	+	41208314	41208457	41206006	41206125	41209695	41210008
SE	SLC25A17	chr22	-	40794513	40794580	40792524	40792676	40799022	40799040
SE	TPTEP2	chr22	-	38347488	38347585	38336607	38336706	38361398	38361560
SE	TPTEP2	chr22	-	38347488	38347585	38344623	38344741	38361398	38361560
SE	C1QTNF6	chr22	-	37191671	37191737	37190864	37190928	37195380	37195458
SE	INPP5J	chr22	+	31124844	31126010	31122965	31123119	31126375	31126489
SE	SEZ6L	chr22	+	26373450	26373483	26365371	26365566	26375577	26375689
SE	ADORA2A	chr22	+	24432620	24432726	24417878	24418259	24433130	24433192
SE	HIC2	chr22	+	21442758	21442857	21417370	21417560	21444921	21449434
SE	TANGO2	chr22	+	20061529	20061681	20053436	20053551	20063337	20063383
SE	TUBA8	chr22	+	18130842	18131006	18126353	18127034	18145655	18146554
SE	HDHD5	chr22	-	17143097	17143131	17138549	17138738	17159125	17159255
SE	MCM3AP-AS1	chr21	+	46236223	46236326	46229272	46229363	46240833	46241019
SE	LSS	chr21	-	46219475	46219572	46216388	46216524	46221853	46221975
SE	MX1	chr21	+	41449136	41449295	41445999	41446141	41452620	41452869
SE	GET1	chr21	+	39413809	39414591	39410843	39410937	39425759	39426034
SE	PRPF6	chr20	+	64025938	64026058	64024554	64024693	64026981	64027158
SE	TPD52L2	chr20	+	63875815	63875875	63873667	63873816	63882718	63882820
SE	PPDPF	chr20	+	63521283	63521363	63520764	63520894	63521511	63521589
SE	TOX2	chr20	+	43955147	43955272	43916166	43916208	43973366	43973432
SE	ZHX3	chr20	-	41213733	41213899	41202056	41205066	41238687	41238796
SE	ZHX3	chr20	-	41267462	41267612	41213757	41213899	41268978	41269083
SE	MROH8	chr20	-	37173994	37174116	37171911	37172057	37178798	37178966
SE	RBM39	chr20	-	35713701	35713857	35713018	35713096	35714184	35714389
SE	ZNF337-AS1	chr20	+	25632157	25632288	25624232	25624426	25634048	25634170
SE	GINS1	chr20	+	25418104	25418195	25417103	25417202	25441701	25441776
SE	GINS1	chr20	+	25425210	25425327	25417103	25417202	25441701	25441776
SE	LAMP5-AS1	chr20	-	9506209	9506337	9505179	9506123	9506924	9507259
SE	CDC25B	chr20	+	3800742	3800865	3800461	3800498	3800970	3801093
SE	ZNF417	chr19	-	57915337	57915531	57912059	57912186	57916378	57916577
SE	ZIK1	chr19	+	57584951	57584990	57584144	57584389	57590010	57590198
SE	ZNF805	chr19	+	57243922	57244049	57240631	57240921	57248604	57248700
SE	ZNF28	chr19	-	52805144	52805262	52801309	52801702	52817943	52818031
SE	ZNF83	chr19	-	52635065	52635153	52618499	52619062	52655560	52655687
SE	TEAD2	chr19	-	49355302	49355419	49355147	49355206	49357251	49357255
SE	TEAD2	chr19	-	49355311	49355419	49355147	49355206	49357251	49357314
SE	BAX	chr19	+	48955686	48955833	48954928	48954962	48956197	48956316
SE	PABIR2	chrX	-	134772142	134772283	134771095	134771354	134781820	134781917
SE	ZNF529	chr19	-	36572332	36572392	36556103	36556197	36589614	36589701
SE	ZNF529	chr19	-	36587401	36587457	36582397	36582704	36589614	36589701
SE	KIRREL2	chr19	+	35857344	35857494	35856586	35857180	35858407	35858557
SE	CD22	chr19	+	35332546	35332924	35329168	35329230	35340880	35340961
SE	CD22	chr19	+	35332552	35332924	35329211	35329230	35340880	35340950
SE	CD22	chr19	+	35332593	35332924	35329186	35329230	35340880	35341029
SE	CD22	chr19	+	35336035	35336341	35329186	35329230	35340880	35341138
SE	CD22	chr19	+	35337754	35338021	35329187	35329230	35340880	35341138
SE	ZNF93	chr19	+	19915279	19915406	19900927	19901091	19916559	19916655
SE	ISYNA1	chr19	-	18437598	18437760	18436329	18436479	18437859	18437988
SE	MARCHF2	chr19	+	8418741	8418807	8413294	8413420	8426608	8426673
SE	ZNF521	chr18	-	25350906	25350947	25322007	25322187	25352004	25352071
SE	ZNF521	chr18	-	25350906	25350993	25322007	25322187	25352004	25352155
SE	PTPRM	chr18	+	8252487	8252499	8248149	8248176	8253226	8253414
SE	PYCR1	chr17	-	81934325	81934489	81932383	81933376	81934652	81934745
SE	ANAPC11	chr17	+	81893551	81893614	81891740	81891863	81894466	81894586
SE	AFMID	chr17	+	78204827	78204900	78190969	78191060	78205945	78206050
SE	ST6GALNAC2	chr17	-	76578755	76578816	76574364	76574539	76585683	76585857
SE	TMEM94	chr17	+	75491690	75491852	75491376	75491455	75492473	75492789
SE	TMEM94	chr17	+	75491690	75491900	75491302	75491455	75492473	75492762
SE	SLC25A19	chr17	-	75288497	75288591	75286632	75286802	75289088	75289212
SE	AMZ2	chr17	+	68249010	68249096	68248503	68248705	68250359	68250470
SE	PSMD12	chr17	-	67362775	67362892	67361094	67361261	67366411	67366547
SE	BCAS3	chr17	+	61356848	61356986	61354361	61354502	61368326	61368410
SE	CTD-2319I12.4	chr17	-	60132435	60132512	60126530	60126865	60134755	60134841
SE	RNFT1	chr17	-	59962539	59962616	59958290	59958444	59962826	59962966
SE	LUC7L3	chr17	+	50749218	50749344	50748388	50748416	50750500	50750550
SE	EME1	chr17	+	50378594	50378681	50376065	50376193	50378773	50378895
SE	SP2	chr17	+	47909663	47909730	47908599	47908697	47915311	47915388
SE	GOSR2	chr17	+	46938598	46938704	46932066	46932199	46966533	46966626
SE	MAPT	chr17	+	46014242	46014324	45996398	45996664	46018617	46018730
SE	LINC02210	chr17	+	45640388	45640455	45639436	45639520	45645900	45646232
SE	FMNL1	chr17	+	45234831	45234849	45234071	45234200	45236135	45236244
SE	HEXIM2	chr17	+	45162487	45162635	45161874	45162031	45162749	45162859
SE	LINC00662	chr19	-	27727816	27727979	27721746	27723180	27732795	27732967
SE	P3H4	chr17	-	41809705	41809834	41807858	41808004	41810862	41811034
SE	P3H4	chr17	-	41810862	41811034	41806795	41806879	41811131	41811284
SE	ASIC2	chr17	-	33290675	33290754	33111916	33112067	33291407	33291441
SE	RHBDL3	chr17	+	32298091	32298204	32294293	32294442	32305340	32305441
SE	SUZ12P1	chr17	+	30743300	30743369	30731705	30732123	30759490	30759539
SE	PHF12	chr17	-	28926781	28926873	28923908	28924302	28926990	28927063
SE	PROCA1	chr17	-	28706679	28706763	28704707	28704843	28710870	28711086
SE	ATPAF2	chr17	-	18021122	18021238	18015058	18016260	18024623	18024704
SE	SNHG29	chr17	+	16439326	16439393	16439019	16439060	16440184	16440253
SE	HDAC10	chr22	-	50249102	50249168	50248365	50248472	50249634	50249703
SE	HDAC10	chr22	-	50250426	50250523	50250062	50250160	50250770	50250905
SE	CARD8	chr19	-	48206383	48206520	48203145	48204243	48215339	48215384
SE	UBE2G1	chr17	-	4289229	4289408	4282797	4282921	4307020	4307123
SE	UBE2G1	chr17	-	4296716	4296814	4282797	4282921	4307020	4307123
SE	NCBP3	chr17	-	3840099	3840205	3829242	3829368	3843085	3843151
SE	GAS8	chr16	+	90027635	90027722	90019642	90019768	90031175	90031189
SE	GAS8	chr16	+	90027635	90027722	90019642	90019768	90031189	90031406
SE	ACSF3	chr16	+	89114338	89114487	89112091	89112246	89120800	89120913
SE	C16orf74	chr16	-	85710163	85710285	85707516	85708066	85735189	85735235
SE	C16orf74	chr16	-	85710163	85710307	85707516	85708066	85735189	85735235
SE	GCSH	chr16	-	81087600	81087664	81082404	81084594	81096130	81096288
SE	GCSH	chr16	-	81090600	81090680	81084462	81084594	81096130	81096163
SE	WWOX	chr16	+	78756939	78757015	78432487	78432752	79211607	79212667
SE	ZFP1	chr16	+	75152908	75152966	75148493	75148643	75166769	75166896
SE	PMFBP1	chr16	-	72154210	72154459	72140411	72140582	72164763	72164916
SE	PRMT7	chr16	+	68324682	68324832	68315896	68316074	68337458	68337525
SE	SLC7A6	chr16	+	68287745	68287871	68274690	68275249	68294704	68294801
SE	PLA2G15	chr16	+	68253421	68253517	68245372	68245553	68254918	68255037
SE	HERPUD1	chr16	+	56940176	56940245	56939248	56939359	56943125	56943297
SE	SPNS1	chr16	+	28981454	28981615	28979404	28979471	28982856	28982922
SE	SH2B1	chr16	+	28861617	28861747	28846642	28846827	28863667	28863754
SE	CLN3	chr16	-	28487455	28487541	28484005	28484118	28489289	28489386
SE	KDM8	chr16	+	27214875	27215008	27210092	27210621	27215944	27215989
SE	AC138969.4	chr16	+	16331853	16331980	16331552	16331763	16333646	16333884
SE	ANKS3	chr16	-	4724749	4724831	4705094	4705253	4729979	4730151
SE	ANKS3	chr16	-	4724749	4724831	4705094	4705253	4734155	4734330
SE	IL32	chr16	+	3065780	3065826	3065311	3065494	3067376	3067415
SE	UBE2I	chr16	+	1312346	1312603	1309634	1309773	1314019	1314096
SE	TTC23	chr15	-	99241364	99241559	99228532	99228732	99249416	99249531
SE	TTC23	chr15	-	99245388	99245510	99228532	99228732	99249170	99249581
SE	TTC23	chr15	-	99245388	99245510	99228532	99228732	99249416	99249518
SE	PRC1	chr15	-	90969078	90969120	90966464	90966653	90969523	90969623
SE	GUSBP11	chr22	-	23700725	23700845	23683724	23683867	23705428	23705541
SE	HDGFL3	chr15	-	83189360	83189516	83164038	83164075	83192251	83192308
SE	HDGFL3	chr15	-	83192251	83192308	83189360	83189516	83207330	83207528
SE	C15orf40	chr15	-	82991955	82992046	82988440	82988828	83010236	83010363
SE	SIN3A	chr15	-	75447652	75447743	75430186	75430408	75448052	75448173
SE	MAN2C1	chr15	-	75365600	75365698	75364487	75364665	75366521	75366592
SE	CELF6	chr15	-	72288867	72288930	72288307	72288451	72289137	72289287
SE	MEGF11	chr15	-	66128305	66128433	66119085	66119186	66253604	66253747
SE	VPS13C	chr15	-	62023779	62023845	62023410	62023520	62028357	62028420
SE	UBA52	chr19	+	18575056	18575151	18573661	18573748	18577002	18577290
SE	SPTBN5	chr15	-	41860585	41860758	41858889	41858980	41861418	41861496
SE	LTK	chr15	-	41511163	41511346	41509030	41509129	41511421	41511578
SE	SPINT1	chr15	+	40854059	40854086	40853710	40853881	40854396	40854522
SE	RP11-729L2.2	chr18	+	50984486	50984563	50974396	50974561	51046919	51047111
SE	CHRNA7	chr15	+	32111789	32111899	32101302	32101347	32153906	32153986
SE	CHRNA7	chr15	+	32111799	32111899	32101302	32101347	32153906	32153986
SE	PCSK4	chr19	-	1487602	1487691	1487140	1487313	1487784	1487861
SE	IPO9	chr1	+	201834953	201835064	201829148	201829372	201847278	201847340
SE	SEC63	chr6	-	107929414	107929514	107924817	107924932	107957885	107957931
SE	TIAM2	chr6	+	155016240	155016361	155013763	155013823	155090288	155090379
SE	WBP2	chr17	-	75851567	75851676	75849356	75849739	75855238	75855306
SE	NFATC3	chr16	+	68121986	68123121	68085343	68085784	68157868	68158068
SE	NFATC3	chr16	+	68126447	68126610	68085445	68085784	68157868	68158068
SE	RP11-63L7.6	chr6	-	89143665	89143833	89132335	89132478	89145633	89145896
SE	KDM2A	chr11	+	67131951	67132073	67121268	67121358	67180078	67180217
SE	LINC01611	chr6	-	84470790	84470904	84463677	84463787	84556018	84556152
SE	SCIRT	chr6	-	44000590	44000715	43999217	43999508	44001042	44001116
SE	TNFRSF11B	chr8	-	118930487	118930768	118928737	118928929	118932930	118933300
SE	CMTR1	chr6	+	37461548	37461645	37453239	37453312	37471020	37471077
SE	CCND3	chr6	-	41940369	41940585	41936854	41937394	42048500	42048676
SE	C4B	chr6	+	32033789	32033892	32032223	32032298	32034057	32034147
SE	C2	chr6	+	31935922	31936061	31933866	31933965	31937318	31937459
SE	RTN3	chr11	+	63718701	63721032	63681482	63681778	63749990	63750198
SE	BTAF1	chr10	+	91964076	91964201	91962537	91962678	91966636	91966757
SE	ARHGEF3	chr3	-	57076745	57076892	57035087	57035176	57079225	57079265
SE	ZSCAN31	chr6	-	28329302	28329714	28327382	28327533	28335829	28335936
SE	ZSCAN31	chr6	-	28329302	28329778	28327382	28327533	28335829	28336134
SE	MRPL33	chr2	+	27782571	27782694	27772673	27772692	27894532	27894684
SE	RP11-521D12.1	chr2	+	9641363	9641457	9638754	9638921	9648851	9649003
SE	SIRT5	chr6	+	13578771	13578833	13574235	13574306	13579450	13579609
SE	TBC1D7	chr6	-	13294795	13294898	13281428	13281553	13316570	13316708
SE	TMEM14B	chr6	+	10751132	10751234	10749201	10749268	10770076	10770204
SE	TMEM14B	chr6	+	10755141	10755232	10749201	10749268	10770076	10770204
SE	SEMA4F	chr2	+	74657852	74657951	74657564	74657624	74662731	74662825
SE	DENND10	chr10	+	119105310	119105495	119104763	119105022	119107967	119108164
SE	COMMD4	chr15	+	75338061	75338138	75336062	75336092	75338354	75338420
SE	MICU3	chr8	+	17104390	17104491	17090545	17090584	17114092	17114201
SE	CARMN	chr5	+	149420480	149420544	149406860	149407078	149421480	149421601
SE	MBNL3	chrX	-	132381358	132381432	132379203	132379677	132382177	132382272
SE	RGS12	chr4	+	3386415	3386437	3342936	3343053	3414071	3414241
SE	PLEKHB2	chr2	+	131130720	131130760	131125752	131125905	131140166	131140275
SE	STING1	chr5	-	139479103	139479204	139478461	139478508	139480789	139480898
SE	FBXL21P	chr5	+	135935622	135935724	135935319	135935439	135936593	135936701
SE	JADE2	chr5	+	134553398	134553496	134552051	134552209	134559829	134559990
SE	SEC11C	chr18	+	59157607	59157665	59155604	59155807	59158631	59158832
SE	SNHG1	chr11	-	62854887	62854938	62853551	62854551	62855132	62855174
SE	SMTN	chr22	+	31082909	31083002	31080675	31080754	31083178	31083309
SE	VCAN	chr5	+	83519348	83522309	83512102	83512396	83537006	83542268
SE	FAM151B	chr5	+	80510713	80511086	80505942	80506076	80513603	80513769
SE	SV2C	chr5	+	76194918	76195099	76131649	76132330	76209735	76209887
SE	GUSBP14	chr5	-	70225607	70225795	70221930	70222015	70258881	70258930
SE	GRHL1	chr2	+	9962454	9962531	9958785	9961436	9963885	9964042
SE	IRF1	chr5	-	132484361	132484497	132472148	132472178	132485666	132485716
SE	DAP3	chr1	+	155725381	155725411	155689101	155689174	155725991	155726019
SE	UBXN6	chr19	-	4446282	4446413	4446048	4446197	4446499	4446719
SE	ZNF419	chr19	+	57490130	57490185	57487717	57487983	57491467	57491597
SE	ZDHHC11B	chr5	-	769954	770117	768834	768930	784667	784729
SE	PABPC4	chr1	-	39563835	39563922	39563526	39563741	39564470	39564542
SE	EIF4G3	chr1	-	21002712	21002808	20997600	20997633	21089137	21089213
SE	GRIA2	chr4	+	157361009	157361124	157359895	157360143	157361537	157361652
SE	SPOP	chr17	-	49668026	49668078	49622732	49622876	49675894	49676016
SE	SLC9A8	chr20	+	49874704	49874821	49864738	49864844	49877980	49878063
SE	RPRD1A	chr18	-	36040806	36040865	36033707	36033837	36062977	36063075
SE	ZNF536	chr19	+	30352367	30352484	30296154	30296243	30443560	30443978
SE	ZNF536	chr19	+	30534846	30534999	30443560	30445732	30547942	30548468
SE	LINC01091	chr4	+	123930947	123931004	123925183	123925337	123934570	123934684
SE	ANKMY1	chr2	-	240509347	240509455	240507559	240507691	240512801	240512942
SE	ANKMY1	chr2	-	240511860	240512001	240507559	240507691	240512801	240512942
SE	MRPL55	chr1	-	228108436	228108474	228108234	228108318	228109148	228109306
SE	MRPL55	chr1	-	228108436	228108474	228108234	228108321	228109148	228109306
SE	MRPL55	chr1	-	228108436	228109021	228108113	228108318	228109148	228109278
SE	MRPL55	chr1	-	228108436	228109021	228108246	228108321	228109148	228109278
SE	SLC17A5	chr6	-	73638411	73638499	73636620	73636707	73641690	73641924
SE	RP11-499E18.1	chr4	-	102419263	102419359	102418716	102418988	102419696	102419794
SE	SREBF1	chr17	-	17823517	17823607	17820089	17820521	17836726	17836987
SE	EIF4E	chr4	-	98909677	98909959	98901875	98901982	98929094	98929125
SE	RP4-565E6.1	chr1	-	148200530	148200633	148199994	148200094	148205623	148205692
SE	RP4-565E6.1	chr1	-	148225075	148225289	148216936	148217130	148226493	148226621
SE	RP4-565E6.1	chr1	-	148225075	148225289	148216936	148217130	148227987	148228069
SE	RP4-565E6.1	chr1	-	148226734	148226798	148216936	148217130	148227987	148228069
SE	RACGAP1	chr12	-	49990683	49990792	49989161	49990343	49991997	49992133
SE	SUOX	chr12	+	55999332	55999458	55997295	55997339	56002211	56002271
SE	DCUN1D4	chr4	+	51887122	51887244	51886567	51886638	51891759	51891851
SE	JAKMIP3	chr10	+	132169716	132169932	132167952	132169033	132182356	132184847
SE	JAKMIP3	chr10	+	132169716	132170915	132167952	132169033	132182356	132184805
SE	JAKMIP3	chr10	+	132169716	132171255	132167952	132169033	132182356	132184807
SE	JAKMIP3	chr10	+	132169855	132170252	132167952	132169033	132182356	132184814
SE	JAKMIP3	chr10	+	132169909	132171255	132167952	132169033	132182356	132183145
SE	HNRNPH1	chr5	-	179615545	179615595	179614177	179614959	179616125	179616218
SE	HACL1	chr3	-	15589539	15589612	15582876	15582989	15591599	15591680
SE	RAD51D	chr17	-	35116858	35117037	35106987	35107122	35119110	35119172
SE	IFI27L1	chr14	+	94088247	94088303	94081355	94081449	94094749	94094899
SE	C4orf50	chr4	-	6007995	6008532	5994346	5994476	6011829	6011968
SE	C4orf50	chr4	-	6022703	6025013	6018144	6018546	6029715	6029781
SE	FCHSD1	chr5	-	141642396	141642503	141641701	141641757	141644217	141644438
SE	FAM86EP	chr4	-	3947741	3948007	3943273	3943372	3948089	3948220
SE	NSD2	chr4	+	1893729	1893909	1892781	1892891	1900625	1900766
SE	NSD2	chr4	+	1899220	1899395	1892781	1892891	1900625	1901251
SE	DGKQ	chr4	-	966063	966301	965490	965529	966465	966527
SE	SPPL2B	chr19	+	2338751	2338841	2328683	2328775	2339068	2339208
SE	CCNP	chr19	-	40224487	40224643	40223387	40223546	40226374	40226657
SE	CCNP	chr19	-	40224721	40224811	40223387	40223546	40226374	40226689
SE	NDRG2	chr14	-	21023985	21024096	21023240	21023321	21024825	21025026
SE	FAM161A	chr2	-	61836582	61836872	61836009	61836109	61838537	61838705
SE	DDX60L	chr4	-	168419301	168419384	168416681	168416797	168420260	168420380
SE	HPGDS	chr4	-	94317872	94317965	94308633	94308743	94334496	94334638
SE	EIF4G1	chr3	+	184315488	184315545	184314501	184314674	184317716	184317816
SE	EIF4G1	chr3	+	184317320	184317497	184314541	184314674	184317716	184317773
SE	TMPRSS15	chr21	-	18332083	18332173	18329168	18329294	18341412	18341548
SE	DNAJC19	chr3	-	180986947	180987022	180985925	180985996	180989599	180989714
SE	DNAJC19	chr3	-	180988022	180988096	180985925	180985996	180989599	180989710
SE	ADAM15	chr1	+	155061113	155061193	155060762	155060832	155061414	155061446
SE	ADAM15	chr1	+	155061113	155061193	155060762	155060832	155061903	155062117
SE	LSP1	chr11	+	1866464	1866911	1865164	1865262	1880086	1880224
SE	CHD1L	chr1	+	147252622	147252735	147242676	147242830	147254869	147254976
SE	AC010091.1	chr7	-	81624372	81624443	81607475	81607643	81625151	81625226
SE	MYO15B	chr17	+	75590906	75591016	75590625	75590689	75591171	75591246
SE	RP11-379F4.4	chr3	+	158733950	158734037	158732262	158732528	158740388	158740466
SE	GFM1	chr3	+	158650004	158650061	158649040	158649157	158652095	158652246
SE	RSRC1	chr3	+	158225656	158225733	158123865	158123991	158298038	158298075
SE	C3orf33	chr3	-	155804050	155804173	155802531	155802591	155805596	155805723
SE	STAT5A	chr17	+	42289429	42289539	42288495	42288598	42289865	42290022
SE	FUT10	chr8	-	33460711	33460771	33453381	33453510	33461371	33461725
SE	SLC25A36	chr3	+	140966347	140966434	140963126	140963227	140970926	140970993
SE	SLC25A36	chr3	+	140966933	140967036	140966347	140966434	140968682	140968730
SE	SLC43A1	chr11	-	57496030	57496164	57493992	57494171	57500778	57500855
SE	SLC43A1	chr11	-	57497752	57497845	57493992	57494171	57500778	57500855
SE	GPRC5D-AS1	chr12	+	12966758	12966857	12927726	12927803	12979430	12979622
SE	GPRC5D-AS1	chr12	+	12966758	12966897	12927763	12927803	12978940	12979021
SE	SLC12A8	chr3	-	125211298	125211394	125190374	125190521	125212699	125212748
SE	IQCB1	chr3	-	121797117	121797227	121790072	121790215	121807343	121807443
SE	ARHGAP32	chr11	-	129123887	129123929	129123445	129123530	129124802	129124894
SE	GEMIN5	chr5	-	154907590	154907818	154905362	154905476	154911726	154911898
SE	ITGB1	chr10	-	32935894	32936081	32935491	32935558	32936216	32936251
SE	ZDHHC11	chr5	-	823388	823809	821860	821895	825163	825251
SE	ABI3BP	chr3	-	100824857	100824941	100808160	100808235	100832263	100832314
SE	RAD1	chr5	-	34913926	34914026	34911617	34911812	34914694	34914961
SE	BRCA2	chr13	+	32374961	32375210	32370955	32371100	32375342	32375406
SE	ARL13B	chr3	+	93988858	93989116	93988671	93988711	93995873	93995944
SE	ZNF654	chr3	+	88128808	88129011	88126133	88126269	88129686	88129826
SE	GOLGA2P5	chr12	-	100157348	100157445	100157164	100157256	100157527	100157739
SE	RICTOR	chr5	-	38978582	38978648	38975536	38975604	38981866	38982036
SE	EIF4E3	chr3	-	71710411	71710484	71693874	71693941	71728475	71728623
SE	LINC02363	chr4	-	184343373	184343424	184341773	184342053	184343552	184343736
SE	CTD-2666L21.1	chr19	+	12234712	12234824	12195016	12195143	12237089	12237767
SE	MFAP3L	chr4	-	170006602	170006736	170004990	170006010	170026233	170026339
SE	IP6K2	chr3	-	48711366	48711459	48695089	48695421	48715314	48715527
SE	MAP4	chr3	-	47909037	47912421	47877416	47877523	47914816	47914939
SE	ZNF717	chr3	-	75784914	75785002	75783305	75783364	75785383	75785583
SE	DAG1	chr3	+	49476848	49476905	49470964	49471049	49510418	49510819
SE	SLC35F2	chr11	-	107815789	107815965	107811666	107811794	107858657	107858767
SE	ANKRD13C	chr1	-	70270855	70270956	70258998	70262847	70274719	70274818
SE	RP11-696N14.1	chr4	+	99133554	99133805	99088804	99089284	99157490	99157579
SE	ZBTB37	chr1	+	173868924	173869120	173868354	173868405	173870196	173871148
SE	ARV1	chr1	+	230990109	230990263	230979093	230979279	230995759	230995984
SE	TMEM63A	chr1	-	225866573	225866682	225865896	225865967	225867111	225867163
SE	SYT14	chr1	+	210015683	210017099	210013632	210013797	210021038	210021254
SE	MOK	chr14	-	102265822	102265912	102251916	102251995	102283477	102283592
SE	SEMA5B	chr3	-	122961139	122961301	122948505	122948709	123027463	123027578
SE	CHTOP	chr1	+	153642245	153642429	153638083	153638448	153645063	153646302
SE	LINC01036	chr1	+	187303465	187303539	187092824	187092946	187326920	187327023
SE	LINC01036	chr1	+	187326920	187327023	187092841	187092946	187328990	187329060
SE	KIAA1217	chr10	+	24542882	24544481	24542692	24542770	24544980	24545103
SE	PCBP3	chr21	+	45735391	45735429	45668873	45669032	45755416	45755452
SE	PCBP3	chr21	+	45917587	45917629	45910901	45911030	45930785	45930845
SE	PCBP3	chr21	+	45929919	45929995	45910901	45911030	45930785	45930845
SE	BCAT1	chr12	-	24878529	24878649	24842081	24842224	24948926	24949043
SE	TPCN1	chr12	+	113284717	113284771	113284580	113284637	113285888	113285961
SE	CHID1	chr11	-	883147	883303	870418	870499	893426	893519
SE	NDUFA10	chr2	-	240007315	240007370	239990073	239990182	240018552	240018639
SE	DPY19L1P1	chr7	-	32590878	32591004	32585976	32586136	32593183	32593306
SE	LINC01812	chr2	-	67823873	67823979	67796053	67796598	67825488	67825562
SE	TTPAL	chr20	+	44478623	44478647	44475887	44475991	44479967	44480444
SE	PACRGL	chr4	+	20701509	20701667	20700465	20700787	20701757	20701854
SE	PACRGL	chr4	+	20701518	20701667	20700438	20700787	20701757	20701884
SE	PACRGL	chr4	+	20701757	20701884	20700670	20700787	20702140	20702221
SE	AKAP1	chr17	+	57086372	57086537	57085716	57086074	57105440	57105485
SE	YLPM1	chr14	+	74824255	74824307	74821056	74821137	74855216	74859435
SE	UFC1	chr1	+	161157616	161157693	161156949	161157017	161158411	161158682
SE	SLC35F6	chr2	+	26775043	26775215	26774250	26774323	26775463	26775676
SE	SNHG28	chr1	-	159838364	159838451	159837916	159838027	159840710	159840866
SE	ST3GAL6-AS1	chr3	-	98715375	98715521	98706235	98708316	98718423	98718479
SE	SMYD5	chr2	+	73221164	73221234	73220660	73220782	73221825	73221922
SE	MIF4GD	chr17	-	75267450	75267630	75266671	75266967	75268082	75268192
SE	HNRNPD	chr4	-	82371527	82371584	82359470	82359639	82373445	82373486
SE	OSBPL10	chr3	-	31830039	31830231	31747909	31748120	31876432	31876512
SE	STIL	chr1	-	47312947	47313156	47310275	47310362	47314035	47314147
SE	ABHD16A	chr6	-	31702073	31702130	31700941	31701028	31702611	31702984
SE	MIR4435-2HG	chr2	-	111233627	111233739	111208755	111208977	111344060	111344237
SE	MIR4435-2HG	chr2	-	111239801	111239996	111233627	111233739	111344060	111344237
SE	FANCI	chr15	+	89245194	89245311	89244003	89244033	89245755	89245839
SE	OTUD7B	chr1	-	149977425	149977576	149971062	149971251	150010447	150010726
SE	FOSL1	chr11	-	65894013	65894116	65892644	65893296	65900240	65900419
SE	FOSL1	chr11	-	65894013	65894121	65892048	65893296	65900240	65900388
SE	FOSL1	chr11	-	65896808	65897006	65892473	65893296	65900240	65900388
SE	DEPDC4	chr12	-	100263496	100263692	100262263	100262409	100266919	100267079
SE	DEPDC4	chr12	-	100263496	100263893	100262263	100262409	100266919	100267055
SE	N4BP2L2	chr13	-	32477886	32478048	32446358	32446480	32480589	32480637
SE	N4BP2L2	chr13	-	32522181	32522270	32517874	32518003	32535768	32537027
SE	FAM72C	chr1	-	143964854	143964979	143955286	143956481	143968923	143969001
SE	KCNQ5	chr6	+	73105256	73105367	73077321	73077497	73111307	73111403
SE	AMD1	chr6	+	110890253	110890356	110874783	110875215	110892160	110892203
SE	CNIH3	chr1	+	224566198	224566264	224529217	224529420	224680957	224681026
SE	CNIH3	chr1	+	224583163	224583267	224566198	224566264	224680957	224681026
SE	CNIH3	chr1	+	224661312	224661443	224566198	224566264	224680957	224681026
SE	NCBP1	chr9	+	97651309	97651373	97650502	97650600	97653797	97653908
SE	NBPF26	chr1	+	120809810	120809883	120808544	120808759	120810346	120810558
SE	CYLD-AS1	chr16	-	50740679	50741404	50732217	50732360	50742670	50742815
SE	GRK4	chr4	+	3038375	3038513	3037373	3037511	3040571	3040747
SE	RAP1GAP	chr1	-	21601683	21601797	21599493	21599617	21602803	21602913
SE	NDUFAF6	chr8	+	94980854	94980973	94957994	94958179	95031994	95032098
SE	B3GALNT1	chr3	-	161089943	161090062	161083882	161086788	161101138	161101233
SE	B3GALNT1	chr3	-	161089943	161090066	161084016	161086788	161101138	161101734
SE	ITGA9-AS1	chr3	-	37808703	37808880	37753928	37754052	37818809	37818930
SE	RP11-115J16.1	chr8	+	9168110	9169177	9156770	9156847	9198923	9198991
SE	ST3GAL6	chr3	+	98784944	98785040	98732254	98732532	98793674	98793944
SE	LINC01356	chr1	-	112828476	112828511	112825512	112825672	112849679	112850643
SE	LINC01356	chr1	-	112840487	112840580	112828476	112828511	112849679	112849777
SE	SEMA4A	chr1	+	156154549	156154717	156147365	156147430	156156413	156156574
SE	RHOC	chr1	-	112705099	112705123	112703643	112703806	112707077	112707102
SE	COL27A1	chr9	+	114194403	114194457	114183021	114183075	114195958	114196012
SE	DNMT1	chr19	-	10200873	10201017	10182040	10182077	10218751	10218869
SE	RELA-DT	chr11	+	65663426	65665543	65663006	65663148	65666130	65666217
SE	RELA-DT	chr11	+	65665420	65665543	65663005	65663148	65666130	65666217
SE	AMY2B	chr1	+	103577489	103577608	103575440	103575540	103577719	103577845
SE	GARS1-DT	chr7	-	30550635	30550781	30523974	30524486	30563730	30563998
SE	AC068535.2	chr2	+	104408221	104408392	104406503	104406791	104411180	104411479
SE	GGT1	chr22	+	24608989	24609231	24607953	24608023	24609964	24610033
SE	HPS4	chr22	-	26458444	26458577	26450881	26453404	26463916	26464015
SE	HPS4	chr22	-	26482745	26482873	26481834	26482240	26483764	26483828
SE	LINC01778	chr1	+	30826554	30826652	30824227	30824373	30829747	30829882
SE	LINC01778	chr1	+	30826554	30826652	30826130	30826194	30829747	30829882
SE	GS1-124K5.2	chr7	-	66429883	66430017	66427948	66428040	66439134	66439302
SE	GS1-124K5.2	chr7	-	66439134	66439302	66427948	66428040	66450070	66450236
SE	SLC9B1	chr4	-	102989799	102989941	102932123	102932299	102991642	102991712
SE	CTD-2547L16.1	chr8	+	18085241	18085485	18084688	18084939	18086882	18086936
SE	RP11-550I24.2	chr3	+	157239589	157239799	157175222	157175389	157381113	157381265
SE	DISP1	chr1	+	222823883	222823945	222815068	222815171	222942806	222943550
SE	DISP1	chr1	+	222835118	222835215	222815109	222815171	222942806	222943550
SE	DISP1	chr1	+	222899780	222899865	222815046	222815171	222942806	222943332
SE	RBM23	chr14	-	22905605	22905659	22905335	22905453	22906194	22906368
SE	SCN7A	chr2	-	166486855	166486968	166477462	166477710	166493967	166494249
SE	SLC5A7	chr2	+	107992105	107992219	107988104	107988333	107992971	107993127
SE	GPR137B	chr1	+	236168705	236168755	236142538	236143036	236179878	236180028
SE	PRDM8	chr4	+	80191471	80191569	80185269	80185518	80196351	80196497
SE	NVL	chr1	-	224313033	224313151	224311799	224311857	224317693	224317793
SE	MICOS10	chr1	+	19614500	19614594	19596994	19597109	19617257	19617336
SE	MICOS10	chr1	+	19617257	19617336	19597000	19597109	19622099	19622147
SE	NFYC	chr1	+	40723688	40723792	40723207	40723274	40738835	40738948
SE	NFYC	chr1	+	40735600	40735750	40723207	40723274	40738835	40738948
SE	ACSF2	chr17	+	50463817	50463909	50463394	50463552	50464217	50464294
SE	TULP3	chr12	+	2937630	2937729	2934446	2934561	2938113	2938285
SE	ZBTB14	chr18	-	5293971	5294001	5293243	5293327	5295812	5296040
SE	RNF8	chr6	+	37381149	37381354	37376925	37377033	37390741	37391168
SE	CFAP251	chr12	+	121951479	121951530	121942894	121942975	121954119	121954334
SE	BIRC6	chr2	+	32590805	32590978	32575155	32575366	32593914	32594060
SE	NHSL2	chrX	+	72137093	72137225	72069658	72069753	72138440	72140771
SE	MIR9-1HG	chr1	-	156414653	156414753	156407841	156407975	156420170	156420336
SE	MIR9-1HG	chr1	-	156430029	156430119	156429375	156429548	156456352	156456613
SE	MEGF10	chr5	+	127299995	127300046	127290846	127291056	127331290	127331424
SE	ARAP1	chr11	-	72686094	72686191	72685643	72685681	72687687	72687738
SE	LAMTOR5-AS1	chr1	+	110414151	110414231	110412172	110412293	110416008	110416089
SE	DICER1	chr14	-	95141153	95141187	95140658	95140759	95141682	95141748
SE	CBWD6	chr9	-	41170283	41170423	41166783	41166830	41171846	41171934
SE	CBWD6	chr9	-	41170283	41170423	41166783	41166830	41172711	41172749
SE	DNAJB4	chr1	+	77992753	77992866	77979231	77979293	78005079	78005321
SE	MTUS1	chr8	-	17758139	17758204	17755620	17755961	17770428	17770581
SE	ALKBH1	chr14	-	77694737	77694900	77679879	77679970	77704368	77704452
SE	TMCC1	chr3	-	129857249	129857405	129838897	129839060	129880308	129880559
SE	TMCC1	chr3	-	129867009	129867098	129848342	129848412	129893493	129893551
SE	SLC35G1	chr10	+	93912666	93912799	93906251	93906385	93954008	93954168
SE	RANBP17	chr5	+	171158333	171158494	171028871	171028989	171161406	171161466
SE	TTF2	chr1	+	117098205	117098238	117096148	117096299	117098832	117098907
SE	KIAA0586	chr14	+	58433111	58433344	58432387	58432457	58441220	58441280
SE	KIAA0586	chr14	+	58442291	58442405	58441220	58441343	58442705	58442880
SE	KIAA0586	chr14	+	58459842	58459909	58458472	58458545	58460985	58461160
SE	KIAA0586	chr14	+	58459842	58460070	58458472	58458545	58460985	58461160
SE	GRB10	chr7	-	50710874	50710990	50703820	50703908	50732271	50732368
SE	GRB10	chr7	-	50710874	50710990	50703820	50703908	50755886	50756056
SE	GRB10	chr7	-	50732271	50732368	50703820	50703908	50755886	50755903
SE	GRB10	chr7	-	50732271	50732368	50703820	50703908	50793223	50793432
SE	TCTN2	chr12	+	123700036	123700154	123699703	123699810	123704531	123704688
SE	SGIP1	chr1	+	66660512	66660524	66643543	66643719	66667529	66667541
SE	MECR	chr1	-	29220716	29220921	29216587	29216685	29223139	29223260
SE	BICRA	chr19	+	47681975	47682152	47678961	47681276	47694114	47694726
SE	ACER3	chr11	+	76997205	76997273	76989512	76990574	76998762	76998821
SE	INTS11	chr1	-	1321907	1321980	1320995	1321093	1323180	1323287
SE	BIRC3	chr11	+	102319876	102320006	102317483	102317571	102321836	102325362
SE	PROX1-AS1	chr1	-	213839737	213839797	213832540	213832648	213894662	213894743
SE	PROX1-AS1	chr1	-	213840507	213840600	213832590	213832648	213894662	213894743
SE	DGUOK	chr2	+	73957124	73957240	73938909	73939022	73958145	73958245
SE	TUBA5P	chr1	-	202855551	202856156	202852990	202853280	202857646	202857795
SE	AC156455.1	chr12	+	122064549	122064682	122063305	122063531	122068027	122068191
SE	CCDC144A	chr17	+	16708795	16709635	16707468	16707542	16711678	16711815
SE	ZNF695	chr1	-	246999347	246999440	246985322	246988255	247007905	247007999
SE	PTP4A2	chr1	-	31930932	31931142	31911695	31911826	31937986	31938042
SE	DCTN1	chr2	-	74374322	74374340	74372927	74372948	74376741	74376762
SE	DCTN1	chr2	-	74374322	74374340	74372927	74372948	74377431	74377466
SE	DCTN1	chr2	-	74376741	74376762	74372927	74372948	74377431	74377466
SE	FMN1	chr15	-	33092132	33092203	33088798	33088974	33180197	33180262
SE	EIF4A2	chr3	+	186788309	186788416	186787802	186787882	186789124	186789881
SE	LINC00174	chr7	-	66480393	66480448	66479008	66479096	66481540	66481599
SE	PLOD1	chr1	+	11944521	11944662	11934693	11934855	11947975	11948067
SE	MRPL23	chr11	+	1956255	1956448	1952781	1952855	1972558	1972793
SE	FGGY	chr1	+	59316145	59316329	59296854	59296907	59321535	59321750
SE	LINC01881	chr2	+	242122286	242122455	242118964	242119057	242138783	242138888
SE	NRXN2	chr11	-	64697774	64697792	64685645	64685947	64712969	64712981
SE	AP4M1	chr7	+	100105044	100105098	100104091	100104154	100105239	100105346
SE	SLC66A2	chr18	-	79930227	79930311	79924886	79925053	79933968	79934022
SE	PROM2	chr2	+	95276971	95277061	95276593	95276657	95277363	95277496
SE	TMEM161B	chr5	-	88221300	88221471	88220614	88220719	88228444	88228528
SE	RPE	chr2	+	210003437	210003468	210002649	210002772	210009656	210009736
SE	RPE	chr2	+	210018152	210018221	210017789	210017887	210019668	210019940
SE	MAX	chr14	-	65065536	65065602	65060917	65062002	65069693	65070369
SE	TAF1D	chr11	-	93733349	93733505	93732243	93732291	93734624	93734660
SE	AC074391.1	chr2	+	65469513	65469611	65436710	65436882	65476257	65476349
SE	ANGPTL4	chr19	+	8369218	8369332	8366201	8366319	8371055	8371151
SE	DNAI4	chr1	-	66837709	66837796	66835625	66835777	66840468	66840671
SE	EXO5	chr1	+	40509450	40509625	40508766	40508889	40509732	40509790
SE	PEAR1	chr1	+	156904943	156904998	156904747	156904852	156905323	156905424
SE	ADGRL3	chr4	+	61912718	61912757	61909559	61909745	61934839	61935023
SE	ASNSP1	chr8	-	46593463	46593631	46580081	46580237	46595114	46595241
SE	HIVEP3	chr1	-	41700915	41700995	41628748	41628947	41918412	41918922
SE	PTPN20	chr10	+	46940581	46940717	46932416	46932533	46943917	46944015
SE	CYP2J2	chr1	-	59904365	59904516	59900964	59901103	59904870	59905058
SE	U2AF1	chr21	-	43100452	43100519	43095693	43095743	43101365	43101432
SE	NCKAP5	chr2	-	133559049	133559117	133517457	133517587	133568215	133568460
SE	LINC-PINT	chr7	-	131002196	131002320	130984052	130984109	131052424	131052555
SE	HCG18	chr6	-	30291536	30291982	30286746	30289494	30294470	30294964
SE	HCG18	chr6	-	30314268	30314482	30296131	30296237	30326353	30326701
SE	CRLS1	chr20	+	6026170	6026238	6023379	6023422	6031284	6031370
SE	CRLS1	chr20	+	6028671	6028725	6026170	6026238	6031284	6031370
SE	MACROH2A1	chr5	-	135350822	135350913	135345967	135346057	135352945	135362901
SE	ZMIZ1-AS1	chr10	-	79066447	79066586	79065746	79065819	79067387	79067895
SE	CTNNA1	chr5	+	138881041	138881137	138875463	138875606	138886211	138886292
SE	CTBP2	chr10	-	125133511	125133612	125003337	125003492	125160826	125161170
SE	CTBP2	chr10	-	125133511	125133612	125038996	125039155	125160826	125161170
SE	SS18	chr18	-	26079010	26079146	26078075	26078160	26082362	26082528
SE	SS18	chr18	-	26079010	26079146	26078075	26078160	26084051	26084175
SE	SS18	chr18	-	26080304	26080423	26078075	26078160	26082362	26082528
SE	SS18	chr18	-	26082362	26082528	26080304	26080423	26087500	26087577
SE	ECHDC2	chr1	-	52915130	52915292	52913894	52914095	52921552	52921919
SE	RP4-800G7.2	chr7	+	149291555	149291745	149289937	149290038	149292210	149292308
SE	PUM1	chr1	-	31006993	31007102	30995053	30995220	31059203	31059577
SE	PQBP1	chrX	+	48902218	48902517	48901929	48902042	48902731	48902795
SE	PQBP1	chrX	+	48902232	48902384	48901929	48902042	48902731	48902793
SE	PQBP1	chrX	+	48902232	48902517	48901929	48902042	48902731	48902793
SE	CCDC17	chr1	-	45623216	45623439	45622954	45623117	45623735	45624057
SE	TMEM254	chr10	+	80081639	80081734	80079327	80079692	80081840	80081944
SE	TOMM40L	chr1	+	161227257	161227350	161226303	161226604	161227883	161227989
SE	PPIP5K1	chr15	-	43569185	43569335	43568462	43568553	43571411	43571576
SE	PPIP5K1	chr15	-	43584798	43584892	43584357	43584621	43590171	43590175
SE	FANCA	chr16	-	89742799	89742938	89740803	89740866	89744958	89745062
SE	AMMECR1L	chr2	-	127865905	127865981	127865682	127865810	127866899	127866996
SE	AMMECR1L	chr2	-	127871248	127871359	127869453	127869544	127884202	127884312
SE	IFT22	chr7	-	101318955	101319032	101316339	101316542	101321670	101321777
SE	AC024560.3	chr3	-	197600271	197600373	197593090	197593159	197613224	197613318
SE	SRSF7	chr2	-	38748897	38749173	38748578	38748653	38749528	38749705
SE	MYSM1	chr1	-	58689037	58689116	58685152	58685251	58690225	58690249
SE	HACE1	chr6	-	104833041	104833173	104796928	104797025	104849141	104849246
SE	LIPT1	chr2	+	99155481	99155544	99154984	99155051	99156300	99156426
SE	GTF3C5	chr9	+	133043727	133043926	133031016	133031164	133050782	133050896
SE	NAB1	chr2	+	190649845	190649982	190648897	190648971	190659276	190659585
SE	HDLBP	chr2	-	241269205	241269295	241268953	241269105	241315101	241315292
SE	TRIT1	chr1	-	39847547	39847660	39844530	39844640	39883317	39883425
SE	CCDC18-AS1	chr1	-	93305387	93305470	93264639	93264772	93324634	93324729
SE	ZNF680	chr7	-	64544305	64544432	64543706	64543802	64562924	64563041
SE	SIPA1L2	chr1	-	232533489	232533583	232513856	232515608	232629868	232630122
SE	TARBP1	chr1	-	234398381	234398553	234393645	234393837	234400852	234400948
SE	TARBP1	chr1	-	234398381	234398553	234393645	234393837	234401180	234401216
SE	ZCCHC7	chr9	+	37126311	37126942	37120573	37120623	37302187	37302231
SE	ZCCHC7	chr9	+	37147361	37147445	37126311	37126942	37186711	37187054
SE	LCLAT1	chr2	+	30476576	30476635	30447256	30447404	30525586	30525755
SE	HAX1	chr1	+	154273479	154273598	154272588	154272776	154273773	154273961
SE	CHMP2B	chr3	+	87240322	87240453	87227308	87227556	87240698	87240790
SE	COX20	chr1	+	244841943	244842058	244835657	244835756	244842194	244842258
SE	TNK2	chr3	-	195882444	195882527	195882050	195882328	195883156	195883309
SE	XYLB	chr3	+	38366807	38366873	38365607	38365736	38368184	38368257
SE	MYT1L	chr2	-	2326035	2326309	2302964	2304016	2330966	2331664
SE	PTCH1	chr9	-	95477546	95477702	95476758	95476857	95478054	95478186
SE	POGZ	chr1	-	151411624	151411771	151408693	151408828	151412295	151412396
SE	POGZ	chr1	-	151411624	151411798	151408693	151408828	151412295	151412396
SE	FHAD1	chr1	+	15251770	15251877	15236520	15236761	15272322	15272529
SE	FHAD1	chr1	+	15317823	15317928	15316377	15316467	15327058	15327142
SE	MOB1B	chr4	+	70942822	70942882	70902325	70902550	70950699	70950811
SE	DYNLL1	chr12	+	120495283	120495437	120493802	120493925	120496415	120496547
SE	ZMYM5	chr13	-	19838699	19838985	19837464	19837821	19851354	19851448
SE	ELAVL4	chr1	+	50145059	50145197	50048013	50048182	50193764	50193918
SE	PTPN4	chr2	+	119926597	119926666	119920068	119920241	119932423	119932549
SE	ZDHHC16	chr10	+	97452089	97452284	97451670	97451918	97452414	97452465
SE	CCDC28A-AS1	chr6	-	138764256	138764378	138750127	138750269	138773514	138773652
SE	SP100	chr2	+	230507992	230508031	230506302	230506445	230511124	230511166
SE	NCOA1	chr2	+	24554388	24554573	24492022	24492188	24564294	24564430
SE	RGS8	chr1	-	182648136	182648303	182641815	182646917	182665968	182666033
SE	AZIN2	chr1	+	33082177	33082354	33081154	33081508	33092049	33092222
SE	AZIN2	chr1	+	33083953	33084127	33081147	33081508	33092049	33092210
SE	ST7L	chr1	-	112550600	112550693	112541789	112542090	112576985	112577088
SE	AC074289.1	chr2	+	64229170	64229288	64228540	64228629	64229496	64229640
SE	LINC01184	chr5	-	128076946	128077093	127965884	127966928	128082734	128082881
SE	WFDC21P	chr17	-	60085931	60086126	60085054	60085203	60088196	60088256
SE	KLF12	chr13	-	73943980	73944070	73845826	73846373	73994989	73995053
SE	SATB1-AS1	chr3	+	18529980	18530185	18527173	18527326	18534686	18534763
SE	SMPD4	chr2	-	130173513	130173604	130172786	130172895	130174913	130175000
SE	EVA1A	chr2	-	75522364	75522487	75518055	75518208	75526111	75526199
SE	FGFR2	chr10	-	121565636	121565704	121564324	121564579	121593708	121593967
SE	LINC00910	chr17	-	43377670	43377813	43339285	43341459	43381272	43381660
SE	CACNB2	chr10	+	18514510	18514530	18506470	18506547	18518335	18518416
SE	THADA	chr2	-	43560233	43560385	43552203	43552339	43566697	43566821
SE	EVI5	chr1	-	92773905	92774027	92736559	92736627	92784835	92784966
SE	RP11-115D19.1	chr4	+	89691284	89691405	89587820	89587940	89719825	89720172
SE	PNPT1	chr2	-	55686369	55686444	55684942	55685048	55693662	55693823
SE	TCP11L2	chr12	+	106312292	106312434	106311040	106311232	106314357	106314468
SE	LOXL3	chr2	-	74536708	74536928	74536290	74536471	74549368	74549583
SE	LCOR	chr10	+	96833405	96833479	96832905	96833114	96907264	96907330
SE	NEDD4L	chr18	+	58227829	58227907	58221570	58221757	58245426	58245508
SE	NEDD4L	chr18	+	58341677	58341797	58333817	58333892	58349536	58349614
SE	CSDE1	chr1	-	114756776	114756888	114749820	114750207	114757924	114757987
SE	ARMC9	chr2	+	231239942	231240041	231235223	231235381	231256585	231256620
SE	LINC01270	chr20	+	50311613	50311706	50308896	50308951	50311804	50312014
SE	FSIP1	chr15	-	39726588	39726747	39713443	39713581	39738090	39738201
SE	ST3GAL5	chr2	-	85851263	85851703	85847996	85848084	85861180	85861292
SE	ZNF559-ZNF177	chr19	+	9357827	9357904	9341101	9341184	9364861	9364948
SE	FAM160A1	chr4	+	151454700	151454808	151409175	151409465	151482523	151482648
SE	CCDC7	chr10	+	32623718	32623817	32584231	32584304	32685969	32686080
SE	FAM156A	chrX	-	52956272	52956755	52947253	52948705	52995414	52995453
SE	INSIG2	chr2	+	118096418	118096426	118088473	118088541	118103196	118103321
SE	SNHG11	chr20	+	38447929	38448093	38446886	38447623	38448665	38448730
SE	PPRC1	chr10	+	102144249	102144307	102139099	102142004	102146671	102147392
SE	RAPH1	chr2	-	203477075	203477156	203470238	203470313	203489583	203490089
SE	TMEM161B-AS1	chr5	+	88285743	88285851	88282714	88282866	88287438	88287616
SE	PRIMPOL	chr4	+	184678231	184678394	184672172	184672460	184682247	184682336
SE	ARMCX5-GPRASP2	chrX	+	102601463	102601509	102599705	102599859	102605481	102605653
SE	ZBTB25	chr14	-	64502900	64503127	64490360	64490540	64504486	64504584
SE	THAP9-AS1	chr4	-	82895691	82895774	82893008	82894847	82897988	82898062
SE	ITGA6	chr2	+	172472773	172472890	172469124	172469380	172474054	172474265
SE	COMMD6	chr13	-	75530310	75530405	75526435	75526639	75537663	75537675
SE	COMMD6	chr13	-	75530310	75530408	75526435	75526639	75537663	75537675
SE	WIPF1	chr2	-	174597600	174597858	174585522	174585611	174682773	174682916
SE	LINC01569	chr16	-	4251321	4252034	4243942	4247061	4253646	4253789
SE	NEU4	chr2	+	241814891	241815147	241814478	241814685	241816050	241816159
SE	PCDH1	chr5	-	141856223	141856262	141853372	141854436	141857251	141857471
SE	DEDD2	chr19	-	42216679	42217045	42215132	42215252	42220073	42220123
SE	HDAC11	chr3	+	13500712	13500789	13483463	13483564	13501870	13501933
SE	ZMYM1	chr1	+	35093913	35094009	35079381	35079442	35095818	35095891
SE	SH3YL1	chr2	-	244626	244738	243502	243562	247537	247602
SE	PGM3	chr6	-	83191186	83191323	83190808	83191014	83193178	83193234
SE	ST6GALNAC4	chr9	-	127909950	127910528	127908317	127908581	127912267	127912680
SE	PTH2R	chr2	+	208489011	208489150	208459894	208459961	208493263	208494029
SE	BTBD19	chr1	+	44810212	44810249	44808810	44808906	44810553	44810607
SE	KHDRBS1	chr1	+	32039514	32039573	32033187	32033334	32042526	32042624
SE	RNF10	chr12	+	120565427	120565529	120563809	120563943	120575630	120575688
SE	UBE2F-SCLY	chr2	+	238091217	238091254	238082044	238082209	238094419	238094522
SE	SEPTIN2	chr2	+	241316421	241316540	241316169	241316315	241324215	241324241
SE	RP11-421L21.3	chr1	+	101083460	101083574	101080388	101080613	101086851	101087155
SE	PAQR6	chr1	-	156245141	156245277	156244773	156244911	156245781	156245987
SE	PAQR6	chr1	-	156245534	156245661	156244689	156244911	156245781	156245987
SE	TASOR2	chr10	+	5709529	5709663	5692815	5692918	5712393	5712539
SE	BCLAF1	chr6	-	136267028	136267175	136261264	136261477	136268161	136268273
SE	UBE3A	chr15	-	25408619	25408684	25407066	25407137	25409087	25409207
SE	PRPSAP2	chr17	+	18860565	18860691	18859339	18859475	18865468	18865564
SE	CEP85L	chr6	-	118491685	118491865	118483705	118483858	118511297	118511415
SE	GCSH	chr16	-	81084462	81084534	81082327	81082963	81087600	81087664
SE	AIG1	chr6	+	143334077	143334095	143333281	143333445	143335050	143335530
SE	ZNF143	chr11	+	9501090	9501270	9497674	9497800	9508618	9508846
SE	SYNE1	chr6	-	152498741	152498792	152488395	152488503	152502632	152502742
SE	ERVK13-1	chr16	-	2672706	2672976	2671344	2672570	2673282	2673427
SE	TULP4	chr6	+	158501677	158504178	158498668	158498812	158506577	158511828
SE	SEMA5A	chr5	-	9421676	9421749	9379822	9380023	9423093	9423238
SE	EML2	chr19	-	45624718	45624818	45621206	45621332	45629950	45630046
SE	DHX30	chr3	+	47829023	47829134	47827346	47827477	47840876	47841178
SE	ERMARD	chr6	+	169755282	169755422	169751624	169751663	169756718	169756808
SE	SLF2	chr10	+	100950075	100950207	100947759	100947847	100950675	100950753
SE	STX16-NPEPL1	chr20	+	58691404	58691562	58673630	58673711	58691723	58691780
SE	TNRC18	chr7	-	5421059	5421489	5394439	5394595	5423440	5423546
SE	TFDP1	chr13	+	113585579	113585677	113584720	113584888	113585773	113585849
SE	MIOS	chr7	+	7589404	7589563	7588497	7588563	7594979	7595132
SE	PAK1	chr11	-	77408153	77408232	77392330	77392538	77473551	77474094
SE	ZNF195	chr11	-	3362545	3362602	3359996	3360565	3369356	3369502
SE	HDAC9	chr7	+	18543168	18543674	18509312	18509446	18585280	18585522
SE	TWIST1	chr7	-	19113876	19113923	19056050	19056165	19116670	19116924
SE	ABCC4	chr13	-	95266111	95266264	95247642	95247753	95269309	95269422
SE	ABCC4	chr13	-	95266111	95266264	95247642	95247753	95301240	95301302
SE	CFAP61	chr20	+	20164049	20164228	20159369	20159444	20166396	20166436
SE	CCDC18	chr1	+	93183359	93183495	93180715	93180852	93186344	93186400
SE	KIF24	chr9	-	34263100	34263172	34259595	34259705	34286616	34286704
SE	TMX2	chr11	+	57737785	57738026	57737607	57737668	57738353	57738417
SE	TMX2	chr11	+	57737835	57738026	57737607	57737668	57738353	57738430
SE	TMX2	chr11	+	57737912	57738026	57737607	57737668	57738353	57738430
SE	LINC00265	chr7	+	39763547	39763671	39744291	39744384	39767403	39767670
SE	DBNL	chr7	+	44051829	44051942	44044674	44044820	44056756	44056903
SE	CCM2	chr7	+	45069825	45069961	45064462	45064646	45072725	45072783
SE	TBRG4	chr7	-	45104537	45104709	45103030	45103443	45105440	45105478
SE	KMT2C	chr7	-	152157760	152157925	152156204	152156346	152158862	152159072
SE	CCT6P3	chr7	+	65072144	65072247	65070908	65071042	65073440	65073514
SE	AC068533.7	chr7	+	66130743	66130842	66127703	66127740	66145442	66145500
SE	AC068533.7	chr7	+	66134279	66134374	66127703	66127740	66145442	66145500
SE	CRCP	chr7	+	66130126	66130248	66127703	66127740	66130743	66130842
SE	ZNF827	chr4	-	145763089	145763122	145757626	145761598	145763401	145763468
SE	ZNF827	chr4	-	145904217	145904302	145902165	145903215	145908339	145911422
SE	ABCA10	chr17	-	69174606	69174777	69174280	69174394	69175405	69175513
SE	ZBTB21	chr21	-	42002896	42002961	41986830	41994108	42010251	42010333
SE	AASDH	chr4	-	56345126	56345290	56343561	56343684	56349262	56350058
SE	MAGI2-AS3	chr7	+	79454885	79455007	79453559	79453655	79458865	79458999
SE	MAGI2-AS3	chr7	+	79470593	79470679	79458846	79458999	79470782	79470991
SE	KIAA0319L	chr1	-	35506611	35507135	35478965	35479212	35554349	35554519
SE	POU2F2	chr19	-	42116708	42117005	42099715	42099821	42117249	42117432
SE	JPX	chrX	+	73984443	73984541	73944316	73944465	73998767	73998844
SE	JPX	chrX	+	73984443	73984541	73944583	73944662	73998767	73998844
SE	JPX	chrX	+	73994863	73994961	73944583	73944662	73998767	73998844
SE	SDHAF3	chr7	+	97136387	97136467	97117722	97117897	97181011	97181487
SE	RP11-542K23.7	chr9	+	122606645	122610050	122468560	122469185	122637102	122637236
SE	SLC12A9	chr7	+	100859049	100859161	100856793	100858942	100859884	100860042
SE	TFR2	chr7	-	100631805	100631945	100630888	100631052	100632081	100632198
SE	MUC12-AS1	chr7	-	101015197	101015290	101014319	101014439	101017414	101017608
SE	TRPC1	chr3	+	142743484	142743586	142736378	142736533	142748257	142748460
SE	MIPOL1	chr14	+	37219552	37219691	37197912	37198104	37247102	37247240
SE	WAC	chr10	+	28595694	28596041	28590719	28590832	28608185	28608593
SE	WAC	chr10	+	28595732	28596041	28590719	28590832	28608185	28608431
SE	AASS	chr7	-	122085577	122085718	122082787	122082891	122086011	122086179
SE	RBM28	chr7	-	128317956	128318106	128314763	128315020	128321265	128321424
SE	SLC25A37	chr8	+	23543087	23543211	23541469	23541856	23566107	23566378
SE	DCLRE1C	chr10	-	14947524	14947609	14945434	14945565	14949035	14949087
SE	SVOPL	chr7	-	138659863	138659988	138656447	138656511	138663073	138663145
SE	PLEKHA2	chr8	+	38917906	38918070	38901797	38901892	38935993	38936050
SE	CENPT	chr16	-	67835537	67835658	67835171	67835295	67847579	67847752
SE	CENPT	chr16	-	67835537	67835658	67835171	67835300	67847579	67847752
SE	MZF1	chr19	-	58572549	58572719	58571199	58571429	58573054	58573311
SE	DDX39A	chr19	-	14410420	14410605	14409741	14410334	14410988	14411172
SE	DDX39A	chr19	-	14410547	14410605	14409772	14410334	14410988	14411172
SE	EZH2	chr7	-	148846469	148846598	148829727	148829848	148884163	148884245
SE	EZH2	chr7	-	148846496	148846598	148829727	148829848	148884163	148884287
SE	REPIN1	chr7	+	150370759	150370884	150369670	150369868	150371227	150371803
SE	ZNF663P	chr20	-	46455894	46457503	46414227	46414964	46457596	46457914
SE	FAM167A	chr8	-	11446402	11446621	11444137	11444808	11467515	11467594
SE	ZNF761	chr19	+	53446226	53446337	53431983	53432028	53447195	53447283
SE	FGL1	chr8	-	17891680	17891807	17885491	17885571	17895446	17895538
SE	CELF3	chr1	-	151707144	151707294	151706668	151706734	151707506	151707648
SE	BMP1	chr8	+	22206853	22206981	22201117	22201928	22207302	22207516
SE	SORBS3	chr8	+	22566344	22566484	22565677	22565872	22566660	22566694
SE	RPL23	chr17	-	38850116	38850214	38847864	38848039	38852603	38852732
SE	NRP1	chr10	-	33182697	33182748	33177491	33180365	33185627	33185724
SE	FGFR1	chr8	-	38443396	38443492	38440305	38440373	38457355	38457534
SE	C14orf93	chr14	-	23000958	23001037	22999044	22999362	23010100	23010128
SE	COPS5	chr8	-	67047684	67047859	67045811	67045960	67051229	67051341
SE	LINC01695	chr21	-	28170077	28170143	28163601	28163717	28212239	28212348
SE	FAM193B	chr5	-	177531952	177532131	177531281	177531521	177532442	177532641
SE	FAM193B	chr5	-	177531952	177532200	177531281	177531521	177532442	177532641
SE	FAM193B	chr5	-	177553167	177553350	177538910	177539147	177554248	177554347
SE	RIPK2	chr8	+	89762828	89762982	89757815	89758233	89765340	89765496
SE	SH3PXD2A	chr10	-	103767093	103767169	103735731	103735808	103801281	103801297
SE	SH3D19	chr4	-	151226167	151226240	151226046	151226086	151227759	151227917
SE	RP11-267M23.4	chr8	+	94568048	94568535	94553730	94553907	94570109	94570648
SE	RP11-267M23.4	chr8	+	94568142	94568535	94553769	94553907	94570109	94570531
SE	RP11-267M23.4	chr8	+	94568142	94568621	94553712	94553907	94570109	94570648
SE	MFAP3	chr5	+	154134844	154134916	154097022	154097271	154149865	154149946
SE	PMM2	chr16	+	8802080	8802145	8801798	8801910	8802260	8802389
SE	SPAG1	chr8	+	100213818	100213918	100213089	100213428	100220278	100220431
SE	LYPLAL1-DT	chr1	-	219081397	219081943	219048293	219049217	219086494	219086660
SE	ZNF791	chr19	+	12612225	12612365	12610919	12611082	12623699	12623826
SE	BAZ2B	chr2	-	159430862	159431156	159429199	159429260	159432756	159433363
SE	CDK5RAP3	chr17	+	47978834	47978917	47977831	47977910	47981162	47981334
SE	DUXAP8	chr22	+	15815475	15815566	15790660	15790798	15826141	15827434
SE	SLCO4A1	chr20	+	62668011	62668184	62667744	62667910	62668476	62668541
SE	CARMIL3	chr14	+	24065621	24065750	24064957	24065273	24066397	24066464
SE	PVT1	chr8	+	127994882	127995093	127989161	127989291	127996560	127996598
SE	PVT1	chr8	+	128049584	128049748	128049151	128049441	128070159	128070272
SE	PVT1	chr8	+	128070159	128070361	128049408	128049748	128096517	128096654
SE	PVT1	chr8	+	128074069	128074291	128070159	128070361	128096517	128096654
SE	ASAP1	chr8	-	130361669	130361771	130358016	130358143	130401884	130401915
SE	IGF2	chr11	-	2140134	2140299	2135366	2135529	2140856	2141238
SE	LRRC6	chr8	-	132632739	132632963	132625271	132625454	132637934	132638107
SE	SH3TC1	chr4	+	8204782	8205053	8199370	8199405	8205166	8205366
SE	SH3TC1	chr4	+	8232706	8233065	8231975	8232156	8233362	8233513
SE	CMC2	chr16	-	80981805	80981877	80980769	80980879	81006733	81006873
SE	SLC39A4	chr8	-	144413236	144413389	144410394	144412946	144413512	144413567
SE	ZNF346	chr5	+	177044391	177044533	177041125	177041229	177062057	177062151
SE	ZNF517	chr8	+	144803640	144803767	144802869	144802947	144804124	144804238
SE	FLOT2	chr17	-	28885856	28885947	28883107	28883231	28897525	28897652
SE	SPATA6L	chr9	-	4656040	4656089	4635274	4635399	4661898	4662036
SE	C8orf44	chr8	+	66680392	66680458	66679538	66680024	66685380	66685560
SE	CCDC171	chr9	+	15883073	15883191	15874531	15874663	15920269	15920422
SE	TCF25	chr16	+	89893788	89893858	89887651	89887681	89895082	89895137
SE	MEIOB	chr16	-	1868106	1868184	1861984	1862116	1871992	1872095
SE	UBAP2	chr9	-	33960825	33960878	33953284	33953474	33971650	33971754
SE	UBAP2	chr9	-	34011626	34011664	33996477	33998864	34017049	34017189
SE	RNF38	chr9	-	36390466	36390616	36375933	36376127	36400096	36400269
SE	MELK	chr9	+	36589535	36589652	36583626	36583712	36594627	36594771
SE	FXYD6	chr11	-	117844109	117844206	117842718	117842781	117858210	117858286
SE	NEK3	chr13	-	52135728	52135863	52133688	52133815	52136115	52136232
SE	CBWD5	chr9	+	65702969	65703014	65700250	65700337	65708901	65708958
SE	CBWD3	chr9	+	68266219	68266306	68264467	68264514	68268933	68268978
SE	PRUNE2	chr9	-	76619339	76619387	76611375	76614600	76625022	76625058
SE	KIF27	chr9	-	83867683	83867860	83853628	83853835	83870518	83870632
SE	WDR20	chr14	+	102194937	102195120	102139914	102139987	102222829	102223358
SE	PRIMA1	chr14	-	93725835	93726006	93721037	93721546	93737240	93737370
SE	SIPA1L1	chr14	+	71379494	71379598	71321121	71321181	71400793	71400918
SE	TMEM175	chr4	+	948115	948154	932479	932540	950423	950518
SE	TTN-AS1	chr2	+	178599593	178599750	178597595	178597681	178600475	178600667
SE	TTN-AS1	chr2	+	178608166	178608266	178600557	178600667	178614034	178614060
SE	BPTF	chr17	+	67875555	67875744	67874816	67875020	67886127	67886316
SE	STAT6	chr12	-	57099766	57099903	57098791	57099440	57099995	57100090
SE	STAT6	chr12	-	57107604	57107743	57107230	57107314	57111128	57111359
SE	STAT6	chr12	-	57109940	57110110	57108162	57108299	57111128	57111413
SE	TNC	chr9	-	115062916	115063189	115059729	115060002	115063795	115064068
SE	GSN	chr9	+	121283318	121283392	121282438	121282550	121301962	121302149
SE	ST6GALNAC6	chr9	-	127897825	127898010	127896241	127896332	127905206	127905408
SE	CIZ1	chr9	-	128199919	128200184	128196846	128198367	128202763	128202936
SE	RAB8B	chr15	+	63223847	63223979	63223041	63223073	63244755	63244816
SE	LINC00963	chr9	+	129493477	129493595	129488708	129489299	129502396	129503139
SE	ASS1	chr9	+	130451601	130452043	130450271	130450333	130452223	130452333
SE	PPP1R26-AS1	chr9	-	135472459	135472577	135468171	135468709	135480672	135480734
SE	RAD51B	chr14	+	68468171	68468250	68411423	68411527	68682936	68683171
SE	KCNT1	chr9	+	135788099	135788162	135786196	135786521	135791796	135791881
SE	ENTR1	chr9	-	136410089	136410239	136407825	136407938	136410327	136410609
SE	DPH7	chr9	-	137576079	137576167	137564892	137565154	137578509	137578540
SE	KCNK1	chr1	+	233631403	233631488	233614105	233614526	233637287	233637434
SE	CCDC3	chr10	-	13099083	13099309	13098524	13098602	13099505	13099652
SE	RPS6KA3	chrX	-	20241592	20241686	20240568	20240605	20266563	20266606
SE	MLLT10	chr10	+	21682224	21682257	21681331	21681376	21713771	21713950
SE	SP140L	chr2	+	230400333	230400413	230400126	230400242	230400954	230401053
SE	XKR7	chr20	+	31995067	31995270	31968150	31968759	31996504	32003387
SE	NFRKB	chr11	-	129893061	129893152	129892709	129892870	129893292	129893385
SE	TEAD4	chr12	+	3018544	3018588	3012169	3012232	3020633	3020759
SE	COL13A1	chr10	+	69953947	69954025	69947306	69947342	69957003	69957042
SE	NUDT13	chr10	+	73125397	73125509	73125117	73125243	73126672	73126827
SE	DENND6B	chr22	-	50316565	50316626	50316369	50316475	50317292	50317373
SE	DENND6B	chr22	-	50316565	50316712	50316369	50316475	50317292	50317373
SE	ZDBF2	chr2	+	206292013	206292116	206281800	206281909	206297245	206297373
SE	SORBS1	chr10	-	95336520	95337294	95322745	95322805	95339132	95339327
SE	ARHGAP19	chr10	-	97266078	97266125	97264825	97264906	97292571	97292635
SE	RP11-483F11.9	chr10	-	99718345	99718500	99716347	99716461	99720986	99721068
SE	BBIP1	chr10	-	110907679	110907836	110901537	110901612	110918120	110918213
SE	ZNF254	chr19	+	24106547	24106643	24087159	24087337	24126253	24126320
SE	EBF3	chr10	-	129848391	129848480	129843136	129843202	129867140	129867267
SE	MAP4K3-DT	chr2	+	39557981	39558046	39518582	39518710	39599365	39601315
SE	ARIH2	chr3	+	48945135	48945181	48926717	48927813	48949065	48949096
SE	EPS8L2	chr11	+	706595	706801	706236	706288	709329	709451
SE	EPS8L2	chr11	+	706673	706801	706230	706288	709329	709451
SE	ZNF664	chr12	+	123988042	123988138	123973122	123974020	124011380	124011441
SE	ZNF664	chr12	+	123988045	123988138	123973885	123974020	124011380	124011441
SE	DNHD1	chr11	+	6570246	6570396	6570008	6570100	6570617	6571423
SE	B4GALT1-AS1	chr9	+	33178895	33178957	33177419	33177469	33179324	33179984
SE	SCUBE2	chr11	-	9052745	9052832	9050605	9050710	9053098	9053215
SE	RP11-190J1.3	chr10	-	101708164	101708401	101701993	101702295	101729752	101730037
SE	CSRNP2	chr12	-	51082520	51082694	51076410	51076647	51083228	51083643
SE	HPS5	chr11	-	18317750	18317907	18311386	18311451	18322076	18322198
SE	CFAP44	chr3	-	113344515	113344712	113341743	113341918	113358744	113358875
SE	CFAP44	chr3	-	113373410	113373556	113366038	113366309	113379305	113379551
SE	IFTAP	chr11	+	36597643	36597730	36594368	36594592	36648015	36648155
SE	PEMT	chr17	-	17522279	17522395	17512508	17512654	17576919	17577027
SE	ARFGAP2	chr11	-	47175850	47175923	47171663	47171800	47176781	47176846
SE	SLC39A13	chr11	+	47413399	47413507	47412301	47412467	47413596	47413686
SE	BSCL2	chr11	-	62692662	62692715	62691074	62691141	62694567	62694711
SE	PPP2R5B	chr11	+	64918267	64918349	64917552	64917640	64922984	64923102
SE	TM7SF2	chr11	+	65113219	65113414	65111901	65112865	65113490	65113594
SE	TM7SF2	chr11	+	65113368	65113414	65112704	65112865	65113490	65113594
SE	SLC25A45	chr11	-	65380533	65380622	65380131	65380175	65381874	65381969
SE	VRK3	chr19	-	50020461	50020647	50016023	50016163	50025345	50025372
SE	AAMDC	chr11	+	77884779	77884916	77869721	77869817	77900570	77900771
SE	ALG8	chr11	-	78113885	78113989	78106806	78106946	78119181	78119235
SE	ALG8	chr11	-	78124020	78124092	78104355	78104453	78139493	78139588
SE	ALG8	chr11	-	78124020	78124214	78104355	78104453	78139493	78139610
SE	GAB2	chr11	-	78364015	78364103	78280600	78280901	78417645	78417779
SE	RP11-867G2.8	chr11	-	94695820	94695907	94679385	94679536	94740217	94740269
SE	GRIA4	chr11	+	105945462	105945501	105933941	105933969	105965946	105966061
SE	CWF19L2	chr11	-	107439089	107439183	107433633	107433749	107441502	107441622
SE	ACAT1	chr11	+	108127885	108127979	108121566	108121678	108128642	108129201
SE	PODNL1	chr19	-	13935720	13935830	13933878	13933993	13936366	13936460
SE	CDHR3	chr7	+	105911016	105911241	105876820	105877257	105912482	105912638
SE	USP2	chr11	-	119372706	119373521	119360183	119360234	119381472	119381690
SE	FAM91A1	chr8	+	123786003	123786151	123785628	123785741	123787260	123787355
SE	ZNF202	chr11	-	123727475	123727595	123723913	123726991	123728132	123728262
SE	BACH1-IT1	chr21	+	29361030	29361243	29352578	29352663	29361551	29361894
SE	TMEM218	chr11	-	125102131	125102351	125101200	125101256	125102636	125102809
SE	ST3GAL4	chr11	+	126408098	126408194	126407573	126407634	126408306	126408496
SE	CCNI	chr4	-	77055149	77055380	77047154	77048662	77055961	77056102
SE	CCNI	chr4	-	77056248	77056323	77055149	77055380	77066248	77066405
SE	THYN1	chr11	-	134248808	134248959	134248278	134248484	134249166	134249262
SE	WNK1	chr12	+	880720	880999	878211	878361	881691	881789
SE	CACNA1C	chr12	+	2634296	2634380	2633628	2633712	2648474	2648507
SE	CACNA1C	chr12	+	2634296	2634380	2633628	2633712	2651639	2651768
SE	CACNA1C	chr12	+	2648474	2648507	2633628	2633712	2651639	2651747
SE	MCU	chr10	+	72715110	72715226	72692142	72692301	72715853	72715902
SE	CD27-AS1	chr12	-	6450473	6450708	6448639	6448737	6450892	6450980
SE	CD27-AS1	chr12	-	6450892	6450980	6448639	6448737	6451468	6451534
SE	FAM66C	chr12	+	8193519	8193655	8188471	8188645	8194202	8194481
SE	RIMKLB	chr12	+	8699784	8700614	8697921	8698297	8713810	8714041
SE	IL31RA	chr5	+	55853321	55853567	55851394	55851633	55859508	55859599
SE	MTO1	chr6	+	73481000	73481116	73480674	73480805	73482028	73482244
SE	PJVK	chr2	+	178452457	178452569	178451435	178451769	178453430	178453620
SE	ACIN1	chr14	-	23071124	23071186	23069475	23069617	23071426	23071538
SE	ACIN1	chr14	-	23089981	23090101	23081747	23081836	23090521	23090633
SE	LINC00941	chr12	+	30796982	30797210	30795947	30796029	30798144	30798315
SE	CENPS-CORT	chr1	+	10434656	10434690	10430101	10430568	10451376	10451659
SE	YAF2	chr12	-	42210547	42210619	42161612	42161765	42238154	42238303
SE	HDAC7	chr12	-	47795905	47796016	47795586	47795767	47796206	47796298
SE	RP11-161H23.9	chr12	-	49294447	49294535	49292630	49293896	49295259	49296584
SE	PRPF40B	chr12	+	49632595	49632623	49631859	49631925	49632854	49632880
SE	AQP6	chr12	+	49968045	49968997	49967193	49967379	49970374	49970556
SE	LARP4	chr12	+	50415711	50415831	50401000	50401028	50416345	50416434
SE	LARP4	chr12	+	50415711	50415831	50412404	50412453	50427761	50427909
SE	LETMD1	chr12	+	51058031	51058128	51055879	51056502	51059360	51059412
SE	RP11-983P16.4	chr12	-	53045586	53045653	53039873	53040263	53045960	53046031
SE	RP11-983P16.4	chr12	-	53045599	53045653	53038966	53040263	53045960	53046003
SE	IGFBP6	chr12	+	53099266	53099324	53098856	53098958	53100711	53100857
SE	AAAS	chr12	-	53314750	53314849	53314297	53314441	53315093	53315140
SE	RP11-1379J22.5	chr5	+	179662974	179663103	179658235	179658481	179664322	179664430
SE	CTD-2515O10.6	chr16	+	30054783	30054927	30053463	30053499	30055171	30055327
SE	STAT2	chr12	-	56348923	56349059	56348751	56348804	56349425	56349509
SE	STAT2	chr12	-	56349162	56349261	56348751	56348851	56349344	56349509
SE	HAGH	chr16	-	1826506	1826602	1822864	1823037	1826711	1826841
SE	RP11-196G11.1	chr16	-	31087805	31087826	31087536	31087699	31094556	31094602
SE	MDM2	chr12	+	68815627	68815720	68813553	68813628	68816811	68816945
SE	NDUFA12	chr12	-	94991826	94991972	94974170	94974285	94994169	94994257
SE	KRIT1	chr7	-	92245426	92245595	92242033	92242137	92245905	92246100
SE	ACTR6	chr12	+	100207662	100207786	100205675	100205757	100210294	100210351
SE	RP11-512M8.12	chr12	-	122225964	122226653	122224511	122224644	122227355	122227534
SE	TXNRD1	chr12	+	104290992	104291104	104289465	104289542	104311289	104311412
SE	USP30	chr12	+	109056681	109056791	109052575	109052761	109067523	109067627
SE	H19	chr11	-	1995875	1995941	1995175	1995794	1996078	1996191
SE	H19	chr11	-	1995875	1995998	1995175	1995794	1996078	1996191
SE	BICDL1	chr12	+	120074442	120074586	120072510	120072729	120080886	120081017
SE	TOR1B	chr9	+	129808904	129809032	129803183	129803411	129810226	129810316
SE	IFT88	chr13	+	20567669	20567785	20567137	20567256	20567884	20567997
SE	SSX2IP	chr1	-	84680337	84680387	84671188	84671308	84690673	84690757
SE	LIMCH1	chr4	+	41638931	41638967	41619187	41619440	41644499	41644626
SE	WDFY2	chr13	+	51675169	51675243	51660595	51660663	51703595	51703650
SE	RP11-78J21.7	chr13	+	52621988	52622264	52600137	52600220	52627437	52627578
SE	HNRNPA2B1	chr7	-	26193574	26193598	26192494	26192577	26195846	26195909
SE	BIVM	chr13	+	102805057	102805239	102799413	102799463	102807145	102807745
SE	CARS2	chr13	-	110707337	110707643	110705520	110705571	110713136	110713535
SE	ZBED3-AS1	chr5	+	77100235	77100391	77098654	77098747	77118319	77118521
SE	ZBED3-AS1	chr5	+	77146116	77147162	77139248	77139317	77147651	77148523
SE	TMCO3	chr13	+	113534044	113534240	113520615	113520733	113539356	113539507
SE	CASC15	chr6	+	22191566	22191656	22110746	22110920	22214306	22214408
SE	NIM1K	chr5	+	43240259	43240390	43192070	43192411	43245081	43245330
SE	TRIM9	chr14	-	50982941	50982965	50981799	50982103	50983379	50983421
SE	ARHGAP5	chr14	+	32090501	32094386	32077303	32077435	32117139	32117287
SE	LYPLA1	chr8	-	54062253	54062324	54051010	54051188	54100907	54100939
SE	GNG2	chr14	+	51913008	51913128	51877616	51877657	51939780	51940399
SE	TEX21P	chr14	-	64361109	64361251	64354720	64354922	64387416	64387986
SE	PPIE	chr1	+	39762317	39762407	39752909	39753052	39762516	39762651
SE	UBE2Q2	chr15	+	75876186	75876271	75873427	75873568	75877960	75878021
SE	ABCD4	chr14	-	74293153	74293279	74292747	74292869	74295147	74295198
SE	ABCD4	chr14	-	74293153	74293310	74292747	74292869	74295147	74295198
SE	ABCD4	chr14	-	74295147	74295198	74292747	74292869	74302874	74302910
SE	MARK3	chr14	+	103490951	103491107	103487290	103487707	103491776	103492034
SE	MARK3	chr14	+	103490977	103491107	103487378	103487707	103491776	103492034
SE	CHEK2	chr22	-	28724564	28724923	28719394	28719485	28725242	28725367
SE	SNHG14	chr15	+	25095718	25095828	25093833	25093974	25097320	25097439

## Sheet: Table S4
Supplemental Table 3	Skipped exons(SE) events
geneSymbol	chr	strand	exonStart_0base	exonEnd	upstreamES	upstreamEE	downstreamES	downstreamEE
ZSCAN31	chr6	-	28329302	28329714	28327382	28327533	28335829	28335936
ZSCAN31	chr6	-	28329302	28329778	28327382	28327533	28335829	28336134
SV2C	chr5	+	76194918	76195099	76131649	76132330	76209735	76209887
PTPN4	chr2	+	119926597	119926666	119920068	119920241	119932423	119932549
SNHG14	chr15	+	25095718	25095828	25093833	25093974	25097320	25097439
SEMA5B	chr3	-	122961139	122961301	122948505	122948709	123027463	123027578
PRC1	chr15	-	90969078	90969120	90966464	90966653	90969523	90969623
RELA-DT	chr11	+	65663426	65665543	65663006	65663148	65666130	65666217
SEMA4F	chr2	+	74657852	74657951	74657564	74657624	74662731	74662825
ST3GAL5	chr2	-	85851263	85851703	85847996	85848084	85861180	85861292
STX16-NPEPL1	chr20	+	58691404	58691562	58673630	58673711	58691723	58691780
KIAA0586	chr14	+	58459842	58459909	58458472	58458545	58460985	58461160
TFR2	chr7	-	100631805	100631945	100630888	100631052	100632081	100632198
CHRNA7	chr15	+	32111799	32111899	32101302	32101347	32153906	32153986
LUC7L3	chr17	+	50749218	50749344	50748388	50748416	50750500	50750550
SPOP	chr17	-	49668026	49668078	49622732	49622876	49675894	49676016
AASDH	chr4	-	56345126	56345290	56343561	56343684	56349262	56350058
RNF38	chr9	-	36390466	36390616	36375933	36376127	36400096	36400269
ST6GALNAC4	chr9	-	127909950	127910528	127908317	127908581	127912267	127912680
STAG2	chrX	+	124021366	124021431	123961317	123961435	124022530	124022671
ZDBF2	chr2	+	206292013	206292116	206281800	206281909	206297245	206297373
KIAA1217	chr10	+	24542882	24544481	24542692	24542770	24544980	24545103
ZBTB37	chr1	+	173868924	173869120	173868354	173868405	173870196	173871148
COL27A1	chr9	+	114194403	114194457	114183021	114183075	114195958	114196012
RP11-706O15.1	chrX	-	3822072	3822285	3818656	3818703	3822373	3822580
HEXIM2	chr17	+	45162487	45162635	45161874	45162031	45162749	45162859
GNG2	chr14	+	51913008	51913128	51877616	51877657	51939780	51940399
DEPDC4	chr12	-	100263496	100263893	100262263	100262409	100266919	100267055
HDAC10	chr22	-	50250426	50250523	50250062	50250160	50250770	50250905
FAM193B	chr5	-	177553167	177553350	177538910	177539147	177554248	177554347
SUOX	chr12	+	55999332	55999458	55997295	55997339	56002211	56002271
CEP85L	chr6	-	118491685	118491865	118483705	118483858	118511297	118511415
THADA	chr2	-	43560233	43560385	43552203	43552339	43566697	43566821
MLLT10	chr10	+	21682224	21682257	21681331	21681376	21713771	21713950
MAGI2-AS3	chr7	+	79470593	79470679	79458846	79458999	79470782	79470991
TNRC18	chr7	-	5421059	5421489	5394439	5394595	5423440	5423546
LINC00963	chr9	+	129493477	129493595	129488708	129489299	129502396	129503139
ABCD4	chr14	-	74293153	74293310	74292747	74292869	74295147	74295198
FAM193B	chr5	-	177531952	177532131	177531281	177531521	177532442	177532641
ABCD4	chr14	-	74293153	74293279	74292747	74292869	74295147	74295198
TM7SF2	chr11	+	65113368	65113414	65112704	65112865	65113490	65113594
ST6GALNAC2	chr17	-	76578755	76578816	76574364	76574539	76585683	76585857
C16orf74	chr16	-	85710163	85710307	85707516	85708066	85735189	85735235
CCDC18	chr1	+	93183359	93183495	93180715	93180852	93186344	93186400
ANKRD13C	chr1	-	70270855	70270956	70258998	70262847	70274719	70274818
FAM193B	chr5	-	177531952	177532200	177531281	177531521	177532442	177532641
SEC11C	chr18	+	59157607	59157665	59155604	59155807	59158631	59158832
TEAD2	chr19	-	49355302	49355419	49355147	49355206	49357251	49357255
SLC43A1	chr11	-	57496030	57496164	57493992	57494171	57500778	57500855
CD27-AS1	chr12	-	6450473	6450708	6448639	6448737	6450892	6450980
EXO5	chr1	+	40509450	40509625	40508766	40508889	40509732	40509790
BAZ2B	chr2	-	159430862	159431156	159429199	159429260	159432756	159433363
RIPK2	chr8	+	89762828	89762982	89757815	89758233	89765340	89765496
C16orf74	chr16	-	85710163	85710285	85707516	85708066	85735189	85735235
MRPL55	chr1	-	228108436	228109021	228108246	228108321	228109148	228109278
AP4M1	chr7	+	100105044	100105098	100104091	100104154	100105239	100105346
DNAJC19	chr3	-	180988022	180988096	180985925	180985996	180989599	180989710
SLC25A36	chr3	+	140966347	140966434	140963126	140963227	140970926	140970993
FAM72C	chr1	-	143964854	143964979	143955286	143956481	143968923	143969001
B3GALNT1	chr3	-	161089943	161090062	161083882	161086788	161101138	161101233
ACSF3	chr16	+	89114338	89114487	89112091	89112246	89120800	89120913
HAGH	chr16	-	1826506	1826602	1822864	1823037	1826711	1826841
NHSL2	chrX	+	72137093	72137225	72069658	72069753	72138440	72140771
PTCH1	chr9	-	95477546	95477702	95476758	95476857	95478054	95478186
CTD-2666L21.1	chr19	+	12234712	12234824	12195016	12195143	12237089	12237767
KCNQ5	chr6	+	73105256	73105367	73077321	73077497	73111307	73111403
ERVK13-1	chr16	-	2672706	2672976	2671344	2672570	2673282	2673427
DEDD2	chr19	-	42216679	42217045	42215132	42215252	42220073	42220123
RP11-512M8.12	chr12	-	122225964	122226653	122224511	122224644	122227355	122227534
WDFY2	chr13	+	51675169	51675243	51660595	51660663	51703595	51703650
CD27-AS1	chr12	-	6450892	6450980	6448639	6448737	6451468	6451534
KLF12	chr13	-	73943980	73944070	73845826	73846373	73994989	73995053
ACIN1	chr14	-	23089981	23090101	23081747	23081836	23090521	23090633
USP2	chr11	-	119372706	119373521	119360183	119360234	119381472	119381690
TMEM63A	chr1	-	225866573	225866682	225865896	225865967	225867111	225867163
B3GALNT1	chr3	-	161089943	161090066	161084016	161086788	161101138	161101734
IRF1	chr5	-	132484361	132484497	132472148	132472178	132485666	132485716
WDR20	chr14	+	102194937	102195120	102139914	102139987	102222829	102223358
USP30	chr12	+	109056681	109056791	109052575	109052761	109067523	109067627
GCSH	chr16	-	81087600	81087664	81082404	81084594	81096130	81096288
CSRNP2	chr12	-	51082520	51082694	51076410	51076647	51083228	51083643
INPP5J	chr22	+	31124844	31126010	31122965	31123119	31126375	31126489
SLC9A8	chr20	+	49874704	49874821	49864738	49864844	49877980	49878063
CELF3	chr1	-	151707144	151707294	151706668	151706734	151707506	151707648
RAP1GAP	chr1	-	21601683	21601797	21599493	21599617	21602803	21602913
TCTN2	chr12	+	123700036	123700154	123699703	123699810	123704531	123704688
SREBF1	chr17	-	17823517	17823607	17820089	17820521	17836726	17836987
TEAD2	chr19	-	49355311	49355419	49355147	49355206	49357251	49357314
TMX2	chr11	+	57737785	57738026	57737607	57737668	57738353	57738417
TMX2	chr11	+	57737835	57738026	57737607	57737668	57738353	57738430
PRIMPOL	chr4	+	184678231	184678394	184672172	184672460	184682247	184682336
XYLB	chr3	+	38366807	38366873	38365607	38365736	38368184	38368257
YLPM1	chr14	+	74824255	74824307	74821056	74821137	74855216	74859435
TPCN1	chr12	+	113284717	113284771	113284580	113284637	113285888	113285961
TASOR2	chr10	+	5709529	5709663	5692815	5692918	5712393	5712539
PABIR2	chrX	-	134772142	134772283	134771095	134771354	134781820	134781917
MYSM1	chr1	-	58689037	58689116	58685152	58685251	58690225	58690249
ALG8	chr11	-	78124020	78124214	78104355	78104453	78139493	78139610

## Sheet: Table S5
Supplemental Table 4	Primers sequences
Primers used for PCR
TRIM59 RT-qPCR FWD	GGCTCTCTGTGATGTTGGCA
TRIM59 RT-qPCR REV	TTCAAGCTGCTGCTCTCGTA
SFPQ RT-qPCR FWD	AGGAGCAATGAACATGGGAGA
SFPQ RT-qPCR REV	GTGGAACGCCAGGATTAGCTT
SOX2 RT-qPCR FWD	GCCGAGTGGAAACTTTTGTCG
SOX2 RT-qPCR REV	GGCAGCGTGTACTTATCCTTCT
TUJ1 RT-qPCR FWD	GGCCAAGGGTCACTACACG
TUJ1 RT-qPCR REV	GCAGTCGCAGTTTTCACACTC
NDRG1 RT-qPCR FWD	CTCCTGCAAGAGTTTGATGTCC
NDRG1 RT-qPCR REV	TCATGCCGATGTCATGGTAGG
PIN1 RT-qPCR FWD	TCAGGCCGAGTGTACTACTTC
PIN1 RT-qPCR REV	TCTTCTGGATGTAGCCGTTGA
Hactin RT-qPCR FWD	TGACGTGGACATCCGCAAAG
Hactin RT-qPCR REV	CTGGAAGGTGGACAGCGAGG
PRMT1 RT-qPCR FWD	CTTTGACTCCTACGCACACTT
PRMT1 RT-qPCR REV	GTGCCGGTTATGAAACATGGA
SEMA4F-L RT-qPCR FW	TGACTGGATGGTTCCTGAGG
SEMA4F-L RT-qPCR REV	AATAACCCCGCACTTCGG
SEMA4F-splicing FWD	TGACTGGATGGTTCCTGAGG
SEMA4F-splicing REV	CCGTCCCCAGGTAGTTTTTCA
IRF1-splicing FWD	GCTCCACTCTGCCTGATGAC
IRF1-splicing REV	AGACACGCTGTAGACTCAGC
shRNA sequence
TRIM59 sh1-FWD	CCGGAGTGATAAGGCATGGCTTAAACTCGAGTTTAAGCCATGCCTTATCACTTTTTTG
TRIM59 sh1-REV	AATTCAAAAAAGTGATAAGGCATGGCTTAAACTCGAGTTTAAGCCATGCCTTATCACT
TRIM59 sh2-FWD	CCGGACATTACAGGCAACCATTAAACTCGAGTTTAATGGTTGCCTGTAATGTTTTTTG
TRIM59 sh2-REV	AATTCAAAAAACATTACAGGCAACCATTAAACTCGAGTTTAATGGTTGCCTGTAATGT
SFPQ sh1-FWD	CCGGAGCGCCAAAGAGAGGAAAGTTACTCGAGTAACTTTCCTCTCTTTGGCGCTTTTTTG
SFPQ sh1-REV	AATTCAAAAAAGCGCCAAAGAGAGGAAAGTTACTCGAGTAACTTTCCTCTCTTTGGCGCT
SFPQ sh2-FWD	CCGGACGGTTGTTTGTTGGGAATCTACTCGAGTAGATTCCCAACAAACAACCGTTTTTTG
SFPQ sh2-REV	AATTCAAAAAACGGTTGTTTGTTGGGAATCTACTCGAGTAGATTCCCAACAAACAACCGT
PIN1 sh1-FWD	CCGGAGCCATTTGAAGACGCCTCGTTCTCGAGAACGAGGCGTCTTCAAATGGCTTTTTTG
PIN1 sh1-REV	AATTCAAAAAAGCCATTTGAAGACGCCTCGTTCTCGAGAACGAGGCGTCTTCAAATGGCT
PIN1 sh2-FWD	CCGGACCACCGTCACACAGTATTTATCTCGAGATAAATACTGTGTGACGGTGGTTTTTTG
PIN1 sh2-REV	AATTCAAAAAACCACCGTCACACAGTATTTATCTCGAGATAAATACTGTGTGACGGTGGT
PRMT1 sh1-FWD	CCGGAGTGTTCCAGTATCTCTGATTACTCGAGTAATCAGAGATACTGGAACACTTTTTTG
PRMT1 sh1-REV	AATTCAAAAAAGTGTTCCAGTATCTCTGATTACTCGAGTAATCAGAGATACTGGAACACT
PRMT1 sh2-FWD	CCGGACCGGCAGTACAAAGACTACAACTCGAGTTGTAGTCTTTGTACTGCCGGTTTTTTG
PRMT1 sh2-REV	AATTCAAAAAACCGGCAGTACAAAGACTACAACTCGAGTTGTAGTCTTTGTACTGCCGGT
pAVV SaCas9 sgRNA sequence
TRIM59 sgRNA-FWD	GTTCAGGGCAGGTGACAATAT
TRIM59 sgRNA-REV	ATATTGTCACCTGCCCTGAAC
